# Supplementary material for: Taxonomy of Hyphodermella: a case study to show that simple phylogenies cannot always accurately place species in appropriate genera
Source: IMA Fungus. 2023 Jun 6;14:11. doi: 10.1186/s43008-023-00116-7 (PMC10245440; doi:10.1186/s43008-023-00116-7)
Supplement: Supplementary file 1 — Additional file 1: Alignment S1. The concatenated alignment of ITS and nLSU. [file 43008_2023_116_MOESM1_ESM.fas]

>Alboefibula_bambusicola_Chen_2304
TGGCTTCGAGGCATGTGCACACCCTGCCCACTCTCAACCACTGTGCACTTATTGTAGGTCGGTCGAGGAGCTTTTGAAGCCTTCCTATGTTCTACAAACGCTTTAGTTATAGAATGTCAATTGCTATAACGCATTATATACAACTTTCAGCAACGGATCTCTTGGCTCTCGCATCGATGAAGAACGCAGCGAAATGCGATAAGTAATGTGAATTGCAGAATTCAGTGAATCATCGAATCTTTGAACGCACCTTGCGCTCCTTGGTATTCCGAGGAGCACGTCCGTTTGAGTGTCATGGTATTCTCAACCTCTACAACTTGTCGAGGCTTGGACTTGGAGGTGCTGGCTCTGGTCAGCTCCTCTTAAATGTATTAGCGTGAACGTTACGGATCGTATCAGTGTGATAATTATCTGCGCTGTAGTGTTGAAGTACTTGCGCTTCTAACCGTCCTTCTGGACAACCTTTGACCTAGTAACTGCGAGTGAAGCGGGAAAAGCTCAAATTTAAAATCTGCCGAGTTGTAGTCTGGAGAAGCGTCTTCCGGGACCGTGCACAAGTCTCCTGGAACGGAGCGTCATAGAGGGTGAGAATCCCGTCTTTGGCACGGACTACCAGTGC-TTTGTGATGCGCTCTCAACGAGTCGAGTTGTTTGGGAATGCAGCTCAAAATGGGTGGTATACTCCATCTAAAGCTAAATATTGGCGAGAGACCGATAGCGAACAAGTACCGTGAGGGAAAGATGAAAAGCACTTTGGAAAGAGAGTTAAACAGTACGTGAAATTGCTGAAAGGGAAACGCTTGAAGTCAGTCGCGTACTCAGCCATTTTCTACGGGCCAGCATCATTTTGGATAAGGAATGTGGCACCGGGTGT-GTTATAGCCGGGAGTGAGGAGCACGCGGCCGGGG-TCCACGTGCTTAGGATGCTGG----------------------------------------------------------------------------------------------------------------------------------------------------------------------------------------------------------------------------------------------------------------------------------------------------------------------------------------------------------------------------------------------------------------------------------------------------------------------------------------------------------------------------------------------------------------------------------------------------------------------------------------------------------------------------------------------------------------------------------------
>Alboefibula_bambusicola_Wu_1209_26
TGGCTTCGAGGCATGTGCACACCCTGCCCACTCTCAACCACTGTGCACTTATTGTAGGTCGGTCGAGGAGCTTTTGAAGCCTTCCTATGTTCTACAAACGCTTTAGTTATAGAATGTCAATTGCTATAACGCATTATATACAACTTTCAGCAACGGATCTCTTGGCTCTCGCATCGATGAAGAACGCAGCGAAATGCGATAAGTAATGTGAATTGCAGAATTCAGTGAATCATCGAATCTTTGAACGCACCTTGCGCTCCTTGGTATTCCGAGGAGCACGTCCGTTTGAGTGTCATGGTATTCTCAACCTCTACAACTTGTCGAGGCTTGGACTTGGAGGTGCTGGCTCTGGTCAGCTCCTCTTAAATGTATTAGCGTGAACGTTACGGATCGTATCAGTGTGATAATTATCTGCGCTGTAGTGTTGAAGTACTTGCGCTTCTAACCGTCCTTCTGGACAACCTTTGACCTAGTAACTGCGAGTGAAGCGGGAAAAGCTCAAATTTAAAATCTGCCGAGTTGTAGTCTGGAGAAGCGTCTTCCGGGACCGTGCACAAGTCTCCTGGAACGGAGCGTCATAGAGGGTGAGAATCCCGTCTTTGGCACGGACTACCAGTGC-TTTGTGATGCGCTCTCAACGAGTCGAGTTGTTTGGGAATGCAGCTCAAAATGGGTGGTATACTCCATCTAAAGCTAAATATTGGCGAGAGACCGATAGCGAACAAGTACCGTGAGGGAAAGATGAAAAGCACTTTGGAAAGAGAGTTAAACAGTACGTGAAATTGCTGAAAGGGAAACGCTTGAAGTCAGTCGCGTACTCAGCCATTTTCTACGGGCCAGCATCATTTTGGATAAGGAATGTGGCACCGGGTGT-GTTATAGCCGGGAGTGAGGAGCACGCGGCCGGGG-TCCACGTGCTTAGGATGCTGGCGTAAT----------------------------------------------------------------------------------------------------------------------------------------------------------------------------------------------------------------------------------------------------------------------------------------------------------------------------------------------------------------------------------------------------------------------------------------------------------------------------------------------------------------------------------------------------------------------------------------------------------------------------------------------------------------------------------------------------------------------------------
>Alboefibula_gracilis_Wu_1809_106
TGGCTTCGAGGCATGTGCACACCCTGCCCACTCTCAACCTCTGTGCACTTACTGTAGGTCGGTTGATGGCTCTTTGAAGCCTTCCTATGTTCTACAAACGCTTTAGTTATAGAATGTTATCTGCTATAACGCACTATATACAACTTTCAGCAACGGATCTCTTGGCTCTCGCATCGATGAAGAACGCAGCGAAATGCGATAAGTAATGTGAATTGCAGAATTCAGTGAATCATCGAATCTTTGAACGCACCTTGCGCTCCTTGGTATTCCGAGGAGCACATCCGTTTGAGTGTCATGGTATTCTCAACCTCAATAACTTGCTGAGGCTTGGACTTGGAGGTGCTGGCTCTAGTCAGCTCCTCTTAAATGCATTAGCGTGAACGTTACGGATCGTATCAGTGTGATAATTATCTGCGCTGTAGTGTTGAAGTACTTGCGCTTCTAACCGTCCTTCTGGACACTCTTGACCCTAGTAACTGCGAGTGAAGCGGGAAAAGCTCAAATTTAAAATCTGCCGAGTTGTAGTCTGGAGAAGCGTCTTCCGGGACCGTGCACAAGTCTCCTGGAACGGAGCGTCATAGAGGGTGAGAATCCCGTCTTTGGCACGGACTACCAGTGC-TTTGTGATGCGCTCTCAACGAGTCGAGTTGTTTGGGAATGCAGCTCAAAATGGGTGGTATACTCCATCTAAAGCTAAATATTGGCGAGAGACCGATAGCGAACAAGTACCGTGAGGGAAAGATGAAAAGCACTTTGGAAAGAGAGTTAAACAGTACGTGAAATTGCTGAAAGGGAAACGCTTGAAGTCAGTCGCGTACTCAGCCATTTTCTACGGGCCAGCATCACTTTGGATAAGGAATGTGGCACCGGGTGT-GTTATAGCCGGGAGTGAGGAGCACGCGGCCGGGG-TCCACGTGCTTAGGATGCTGGCGTAATGGCTTTAAACGACCCGTCTTGAAACACGGACCAAGGAGTCTAACATGCCTGCGAGTGTTTGGGTGG-AAAACCCGAGCGCGTAATGAAAGTGAA-AGTTGGGACTGTCGCACCGACGCCCGGACCAGACCTGTGACGGCGGTAGAGCATGTATGTTGGGACCCGAAAGATGGTGAACTATGCCTGAATAGGGTGAAGCCAGAGGAAACTCTGGT-GGAGGCTCGTAGCGATTCTGACGTGCAAATCGATCGTC-AATTTGGGTGGGCGAAAGACTAATCGAACCATCTAGTAGCTGGTTCCTGCCGA---------------------------------------------------------------------------------------------------------------------------------------------------------------------------------------------------------------------------------------------------------------------------------------------------------------------------------------------------------------------------------------------------------------
>Alboefibula_gracilis_Wu_1809_152
TGGCTTCGAGGCATGTGCACACCCTGCCCACTCTCAACCTCTGTGCACTTACTGTAGGTCGGTTGATGGCTCTTTGAAGCCTTCCTATGTTCTACAAACGCTTTAGTTATAGAATGTTATCTGCTATAACGCACTATATACAACTTTCAGCAACGGATCTCTTGGCTCTCGCATCGATGAAGAACGCAGCGAAATGCGATAAGTAATGTGAATTGCAGAATTCAGTGAATCATCGAATCTTTGAACGCACCTTGCGCTCCTTGGTATTCCGAGGAGCACATCCGTTTGAGTGTCATGGTATTCTCAACCTCAATAACTTGCTGAGGCTTGGACTTGGAGGTGCTGGCTCTAGTCAGCTCCTCTTAAATGCATTAGCGTGAACGTTACGGATCGTATCAGTGTGATAATTATCTGCGCTGTAGTGTTGAAGTACTTGCGCTTCTAACCGTCCTTCTGGACACTCTTGACCCTAGTAACTGCGAGTGAAGCGGGAAAAGCTCAAATTTAAAATCTGCCGAGTTGTAGTCTGGAGAAGCGTCTTCCGGGACCGTGCACAAGTCTCCTGGAACGGAGCGTCATAGAGGGTGAGAATCCCGTCTTTGGCACGGACTACCAGTGC-TTTGTGATGCGCTCTCAACGAGTCGAGTTGTTTGGGAATGCAGCTCAAAATGGGTGGTATACTCCATCTAAAGCTAAATATTGGCGAGAGACCGATAGCGAACAAGTACCGTGAGGGAAAGATGAAAAGCACTTTGGAAAGAGAGTTAAACAGTACGTGAAATTGCTGAAAGGGAAACGCTTGAAGTCAGTCGCGTACTCAGCCATTTTCTACGGGCCAGCATCACTTTGGATAAGGAATGTGGCACCGGGTGT-GTTATAGCCGGGAGTGAGGAGCACGCGGCCGGGG-TCCACGTGCTTAGGATGCTGGCGTAATGGCTTTAAACGACCCGTCTTGAAACACGGACCAAGGAGTCTAACATGCCTGCGAGTGTTTGGGTGG-AAAACCCGAGCGCGTAATGAAAGTGAA-AGTTGGGACTGTCGCACCGACGCCCGGACCAGACCTGTGACGGCGGTAGAGCATGTATGTTGGGACCCGAAAGATGGTGAACTATGCCTGAATAGGGTGAAGCCAGAGGAAACTCTGGT-GGAGGCTCGTAGCGATTCTGACGTGCAAATCGATCGTCAAATTTGGGTGGGCGAAAGACTAATCGAACCATCTAGTAGCTGGTTCCTGCCGA---------------------------------------------------------------------------------------------------------------------------------------------------------------------------------------------------------------------------------------------------------------------------------------------------------------------------------------------------------------------------------------------------------------
>Bjerkandera_adusta_HHB_12826_Sp
TGGCTCGAGAGCATGTGCACGCCTGTCCCACTCTCAACTTCTGTGCACTTTTCATAGGCCGGCTTGTGGGTGTTGTAGGCGGGCTTATGTTTTACAAACGATTCAGTTTTAGAATGTCATTTGCTATAACGAATTATATACAACTTTCAGCAACGGATCTCTTGGCTCTCGCATCGATGAAGAACGCAGCGAAATGCGATAAGTAATGTGAATTGCAGAATTCAGTGAATCATCGAATCTTTGAACGCACCTTGCGCTCCTTGGTATTCCGAGGAGCATGCCTGTTTGAGTCTCATGGAATTCTCAACCTTCAGCTT---TGAAGGCTTGGACTTGGAGGTGCCGGCTCTAGTCGGCTCCTCTGAAATGCATTAGTGCGAACGTTACCAGCTGCTTCAGCGTGATAATTATCTGCGTTGCTGCGG-AGGGTATYCACGCTTCCAACCGTCTTCG--GACAAATTCTGACCTAGTAACTGCGAGTGAAGCGGGAAAAGCTCAAATTTAAAATCTGCCGAGTTGTAATCTGGAGAAGCGTTTTCCGGGACCGTGTACAAGTCTCTTGGAACAGAGCGTCATAGAGGGTGAGAATCCCGTCTTTGACACGGACTACCRGTGC-TATGTGATGCGCTCTCGATGAGTCGAGTTGTTTGGGAATGCAGCTCAAAATGGGTGGTAAATTCCATCTAAAGCTAAATATTGGCGAGAGACCGATAGCGAACAAGTACCGTGAGGGAAAGATGAAAAGCACTTTGGAAAGAGAGTTAAACAGTACGTGAAATTGCTGAAAGGGAAACGATTGAAGTCAGTCGCGTACTCAGCCATTTTCTACGGGCCAGCATCAGTTTGGAAAAGGAATGTGGCACCGGGTGT-GTTATAGCCGGGACTGAGGAGCATGCGGCGGGGC-TCCACCTGCTTTGGATGCTGGCGTAATGGCTTTAAACGACCCGTCTTGAAACACGGACCAAGGAGTCTAACATGCCTGCGAGTGTTTGGGTGG-AAAACCCGAGCGCGYAATGAAAGTGAA-AGTTGGGACTGTCGCACCGACGCCCGGACCAGACCTGTGACGGCGGTAGAGCATGTATGTTGGGACCCGAAAGATGGTGAACTATGCCTGAATAGGGTGAAGCCAGAGGAAACTCTGGT-GGAGGCTCGTAGCGATTCTGACGTGCAAATCGATCGTCAAATTTGGGTGGGCGAAAGACTAATCGAACCATCTAGTAGCTGGTTCCTGCCGAAGTTTCCCTCAGGATAGCAGAAACTCGTTCAGATTTATGTGGTAAAGCGAATGATTAGAGGCCTTGGGGTTGAAACAACCTTAACCAACTTTAAATATGTAAGAACGAGTCACTTGATTGGACCGCTCGGCGATTGAGAGTTTCTAGTGGGCCATTTTTGGTAAGCAGAACTGGCGATGCGGGATGAACCGAACGCGAGGTTAAGGTGCCGGAATACACGCTCATCAGACACCACAAAAGGTGTTAGTTCATCTAGACAGCAGGACGGTGGCCGAAGTCGGAATCCGCTAAGGAGTGTGTAACAACTCACCTGCCGAATGAACTAGCCCTGAAAATGGATGGCGCTCAAGCGTGTTACCCATACCTTTGAAGTGACGCGACGAGTAGGCAGGCGTGGAG
>Byssomerulius_corium_FP_102382
TGGCCTCGAGGCATGTGCACGCCTGGCCCACTCTCAACCTCTGTGCACCCTATGTAAGAATCGGTGGACGTGTAAGAAATTTTCTTATGTTCTACAAACGCTTCAGTTATAGAATGTTTACTGTTATAACACAATATATACAACTTTCAGCAACGGATCTCTTGGCTCTCGCATCGATGAAGAACGCAGCGAAATGCGATAAGTAATGTGAATTGCAGAATTCAGTGAATCATCGAATCTTTGAACGCACCTTGCGCTCCTTGGCATTCCGAGGAGCATGCCTGTTTGAGTATCATGAAATTCTCAACTCCCCATTTTAAGGCGAGCTTGGACTTGGAGGTGTCGGCTATAGTCGACTCCTCTTAAATGTATTAGCGTGAATCTTACGGATCGCTTCAGTGTGATAATTATCTGCGCTGTGGTGTTGAAGTATTCGTGCTTATAATCGTCTCGCGAGACAA-CTTGAC-----TAACTGCGAGTGAAGCGGGAAAAGCTCAAATTTAAAATCTGCCGAGTTGTATTCTAGAGAAGCGTTTTCCGGGACCGTGTACAAGTCTCTTGGAACAGAGCGTCATAGAGGGTGAGAATCCCGTCTTTGACACGGACTACCAGTGC-TTTGTGATGCGCTCTCAAAGAGTCGAGTTGTTTGGGAATGCAGCTCAAAATGGGTGGTAAATTCCATCTAAAGCTAAATATTGGCGAGAGACCGATAGCGAACAAGTACCGTGAGGGAAAGATGAAAAGCACTTTGGAAAGAGAGTTAAACAGTACGTGAAATTGCTGAAAGGGAAACGCTTGAAGTCAGTCGCGTACTCAGCCAATTTGTACGGGCCAGCATCAGTTTGGAAAAGAAATGTGGCACCGGGTGT-GTTATAGTCGGGACTGAGGAGCACGC----------------GCTTAGGATGCTGGCGTAATGGCTTTAAACGACCCGTCTTGAAACACGGACCAAGGAGTCTAACAAACCTGCGAGTGTTTGGGTGG-TAAACCCGAGCGCGTAATGAAAGTGAA-AGTTGGGACTGTCGCACCGACGCCCGGACCAGACCTGTGACGGCGGTAGAGCATGTTTGTTGGGACCCGAAAGATGGTGAACTATGCCTGAATAGGGTGAAGCCAGAGGAAACTCTGGT-GGAGGCTCGTAGCGATTCTGACGTGCAAATCGATCGTCAAATTTGGGTGGGCGAAAGACTAATCGAACCATCTAGTAGCTGGTTCCTGCCGAAGTTTCCCTCAGGATAGCAGAAACTCATTCAGATTTATGTGGTAAAGCGAATGATTAGAGGCCTTGGGGTTGAAACAACCTTAACCAACTTTAAATATGTAAGAACGAGTCACTTGATTGGACCGCTCGGCGATTGAGAGTTTCTAGTGGGCCATTTTTGGTAAGCAGAACTGGCGATGCGGGATGAACCGAACGCGAGGTTAAGGTGCCGGAATACACGCTCATCAGACACCACAAAAGGTGTTAGTTCATCTAGACAGCAGGACGGTGGCCGAAGTCGGAATCCGCTAAGGAGTGTGTAACAACTCACCTGCCGAATGAACTAGCCCTGAAAATGGATGGCGCTCAAGCGTGTTACCCATACCTTTTAAGTGATGCGACGAGTAGGCAGGCGTGGAG
>Candelabrochaete_africana_FP_102987_Sp
TGGCCGCCTGGCAGGTGCACACCTTGACCACTCTCTACCTCTGTGCACCCTTTGTAGGTTTTCGAGGGTCTGCTGGATACTTGCCTATGTTTTGTAAACTCTTGAGTCTTAGAATGTCAGTTGATATAAAATAATATATACAACTTTCAGCAACGGATCTCTTGGCTCTCGCATCGATGAAGAACGCAGCGAAATGCGATAAGTAATGTGAATTGCAGAATTCAGTGAATCATCGAATCTTTGAACGCACCTTGCACTCCTTGGTATTCTGAGGAGTATGCCTGTTTGAGTGTCGTGGAATATCTCACATCGTGCCAGACAATGCATGTGGAAGTGGAGGTGCTGGAGTTTTTCAGCTCCTCTGAAAATCATTAGCACCAATGTTATCAGCCGCCTCAGTGTGATAATTGTCTGCGCTGTGG-GGTGTGGTGTGTGTGCTTCTAATGGTCCCCTGGGACAATGTTTGACCTAGTAACTGCGAGTGAAGCGGGAAAAGCTCAAATTTAAAATCTGCCGAGTTGTACACTAGAGAAGTGTTTTCTGGGACCATGTACAAGTCTCTTGGAATAGAGCGTCGTAGAGGGTGAGAATCCCGTCTCTGACATGGACTACCAGTGC-TCTGTGATACACTCTCAAAGAGTCGAGTTGTTTGGGAATGCAGCTCAAAATGGGTGGTAAATTCCATCTAAAGCTAAATATTGGCGAGAGACCGATAGCGAACAAGTACCGTGAGGGAAAGATGAAAAGCACTTTGGAAAGAGAGTTAAACAGTACGTGAAATTGCTGAAAGGGAAACGCTTGAAGTCAGTCGCGTACTCAGCCACTTTCTACGGGCCAGCATCGATTTGGAAAAGGAAGGTGGCACCGGGTGT-GTTATAGCCGGGATCGAGGGGCGCGCGGTTGGGG-TCCACATGCTTAGGATGCTGGCGTAATGGCTTTAAGCGACCCGTCTTGAAACACGGACCAAGGAGTCTAACATGCCTGCGAGTGTTTGGGTGGTGAAACCCGAGCGCGTAACGAAAGTGAA-AGCTGGGACTGTCGCACCAGCGCCCAGACCGGACCTGTGATGGCGGTAGAGCATGTATGTTGGGACCCGAAAGATGGTGAACTATGCCTGAATAGGGTGAAGCCAGAGGAAACTCTGGT-GGAGGCTCGTAGCGATTCTGACGTGCAAATCGATCGTCAAATTTGGGTGGGCGAAAGACTAATCGAACCATCTAGTAGCTGGTTCCTGCCGAAGTTTCCCTCAGGATAGCAGAAACTCGTTCAGATTTATGTGGTAAAGCGAATGATTAGAGGCCTTGGGGTTGAAACAACCTTAACCAACTTTAAATATGTAAGAACGAGTCGCTTGGTTGGACCGCTCGGTGATTGAGAGTTTCTAGTGGGCCATTTTTGGTAAGCAGAACTGGCGATGCGGGATGAACCGAACGCGAGGTTAAGGTGCCGGAATGCACGCTCATCAGACACCACAAAAGGTGTTAGTTCATCTAGACAGCAGGACGGTGGCCGAAGTCGGAACCCGCTAAGGAGTGTGTAACAACTCACCTGCCGAATGAACTAGCCCTGAAAATGGATGGCGCTCAAGCGTGCTACCCATACCTTTGAAGTGACGCGACGAGTAGGCAGGCGTGGAG
>Ceriporia_purpurea_KKN_223
TGACCTCGAGGTATGTGCACGCCTGGCCCACTCTCAACCCCTGTGCACTTCTCGTAGGAGGATTCAAATTGTTTCGATACTTTCCTATGTTCTACAAACGCTTCAGTTACAGAATGTCTTTTGCTACAACGCATTATATACAACTTTCAACAACGGATCTCTTGGCTCTCGCATCGATGAAGAACGCAGCGAAATGCGATAAGTAATGTGAATTGCAGAATTCAGTGAATCATCGAATCTTTGAACGCACCTTGCGCTCCTTGGTATTCCTTGGAGCATGCCTGTTTGAGTATCATGAAATTCTCAACTCCCAAGTTGTAGGTGAGCTTGGACTTGGAGGTGCTGGTTTCAATCAGCTCCTCTGAAATGCATTAGCGTGAATCTTACGGATCGCTTCAGCGTGATAATTGTCTACGTTGTGGCTGTGAAGTATTCACGCTTACAGTCATCTCGCTAAACAAATTTCAACCTAGTAACTGCGAGTGAAGCGGGAAAAGCTCAAATTTAAAATCTGCCGAGTTGTATTCTAGAGAAGTGTCTTCCGGGACCGTGTACAAGTCTCTTGGAACAGAGCGTCATAGAGGGTGAGAATCCCGTCTTTGACACGGACTACCAGTGC-TTTGTGATGCGCTCTCAAAGAGTCGAGTTGTTTGGGAATGCAGCTCAAAATGGGTGGTAAATTCCATCTAAAGCTAAATATTGGCGAGAGACCGATAGCGAACAAGTACCGTGAGGGAAAGATGAAAAGCACTTTGGAAAGAGAGTTAAACAGTACGTGAAATTGTTGAAAGGGAAACGCTTGAAGTCAGTCGCGTACTCAGCCACTTTCTACGGGCCAGCATCAGTTTGGAGAAGGAATGTGGCATCGGATGT-GTTATAGCCGGGACTGAGGAGCACGC----------------GCTTAGGATGCTGGCGTAATGGCTTTAAACGACCCGTCTTGAAACACGGACCAAGGAGTCTAACATGCCTGCGAGTATTTGGGTGG-TAAACCCGAGTGCGTAATGAAAGTGAA-AGTTGGGACTGTCGCACCGACGCCCGGACCAGACCTGTGACGGCGGTAGAGCATGTATGTTGGGACCCGAAAGATGGTGAACTATGCCTGAATAGGGTGAAGCCAGAGGAAACTCTGGT-GGAGGCTCGTAGCGATTCTGACGTGCAAATCGATCGTCAAATTTGGGTGGGCGAAAGACTAATCGAACCATCTAGTAGCTGGTTCCTGCCGAAGTTTCCCTCAGGATAGCAGAAACTCGTTCAGATTTATGTGGTAAAGCGAATGATTAGAGGCCTTGGGGTTGAAACAACCTTAACCAACTTTAAATATGTAAGAACGAGTCACTTGATTGGACCGCTCGGCGATTGAGAGTTTCTAGTGGGCCATTTTTGGTAAGCAGAACTGGCGATGCGGGATGAACCGAACGCGAGGTTAAGGTGCCGGAATACACGCTCATCAGACACCACAAAAGGTGTTAGTTCATCTAGACAGCAGGACGGTGGCCGAAGTCGGAACCCGCTAAGGAGTGTGTAACAACTCACCTGCCGAATGAACTAGCCCTGAAAATGGATGGCGCTCAAGCGTGTTACCCATACCTTTAAAGTGATGCGACGAGTAGGCAGGCGTGGAG
>Ceriporia_viridans_GC_1708_211
TGGCCTCAAGGCATGTGCACGCCTGGCCCACTCTCAACCACTGTGCACTTTATGTAAGAAATGACAGATGATCGGAAGTCTTTCTTATGTTTTACCAACATCATAGTAACAGAATGTTCATTGCTATAATGCACTATATACAACTTTCAGCAACGGATCTCTTGGCTCTCGCATCGATGAAGAACGCAGCGAAATGCGATAAGTAATGTGAATTGCAGAATTCAGTGAATCATCGAATCTTTGAACGCACCTTGCGCTCCTTGGTATTCCTCGGAGCATGCCTGTTTGAGTATCATGGAATTCTCAACTCCCAAGTTTTGGGTGAGCTTGGACTTGGAGGTGCAGGCTTGAGTCTGCTCCTCTGAAATGAATTAGTATGAATCTTATGGATCGCGTCAGTGTGATAATTGTCTATGCTGTGGCTGTGAAGTATTCATACTTAGAATTGTCTC--GAGACAGTATTTGACCTAGTAACTGCGAGTGAAGCGGGAAAAGCTCAAATTTAAAATCTGCCGAATTGTATTCTAGAGAAGTGTTTTCTGGGACCGTGTACAAGTCTCTTGGAACAGAGCGTCATAGAGGGTGAGAATCCCGTCTTTGACACGGACTACCAGTGC-TTTGTGATGCACTCTCAAAGAGTCGAGTTGTTTGGGAATGCAGCTCAAAATGGGTGGTAAATTCCATCTAAAGCTAAATATTGGCGAGAGACCGATAGCGAACAAGTACCGTGAGGGAAAGATGAAAAGCACTTTGGAAAGAGAGTTAAACAGTACGTGAAATTGCTGAAAGGGAAACGCTTGAAGTCAGTCGCGTACTCAACCACTTTCTACGGGCCAGCATCAGTTTGGAAAAGAAATGTGGCACCGGGTGT-GTTATAGTCGGGACTGAGGAGCACGC----------------GCTAAGGATGCTGGCGTAATGGCTTTAAACGACCCGTCTTGAAACACGGACCAAGGAGTCTAACATGCCTGCGAGTGTTTGGGTGG-AAAACCCGAGCGCGTAATGAAAGTGAA-AGTTGGGACTGTCGCACCGACGCCCGGACCAGACCTGTGACGGCGGTAGAGCATGTATGTTGGGACCCGAAAGATGGTGAACTATGCCTGAATAGGGTGAAGCCAGAGGAAACTCTGGT-GGAAGCTCGTAGCGATTCTGACGTGCAAATCGATCGTCAAATTTGGGTGGGCGAAAGACTAATCGAACCATCTAGTAGCTGGTTCCTGCC-----------------------------------------------------------------------------------------------------------------------------------------------------------------------------------------------------------------------------------------------------------------------------------------------------------------------------------------------------------------------------------------------------------------
>Climacodon_septentrionalis_AFTOL_767
TGGCCTAGAGGCATGTGCACACCTGATCCACTCACTACCCCTGTGCACTTATTGTAGGCTTTGGTTGGACGGCTGAAAGCTTGTCTATGTTCAACAAACGATTCAGTTAAAGAATGTCATTAGCTTTAACGCAATATATACAACTTTCAGCAACGGATCTCTTGGCTCTCGCATCGATGAAGAACGCAGCGAAATGCGATAAGTAATGTGAATTGCAGAATTCAGTGAATCATCGAATCTTTGAACGCACCTTGCGCTCCCTGGTATTCCGGGGAGCATGCCTGTTTGAGTGTCATGGTACTCTCAACTTCTATAGCGTGTAGAAGCTTGGACTTGGAGGTGTTGGCTTTAGTCAACTCCTCTGAAATTTATTAGTGTGAACCTTACGGATTGCTTCAGTGTGATAATTGTCTACACTGTGGTATTGAAGTACTCACGCTTCTAATCGTCTGCTCAGACAATCTTGACCCTAGTAACTGCGAGTGAAGCGGGAAAAGCTCAAATTTAAAATCTGCCGAGTTGTAGTCTGGAGAAGTGTTTTCCGGGACCGTGTACAAGTCTCTTGGAACAGAGCGTCATAGAGGGTGAGAATCCCGTCTTTGACACGGACTACCAGTGC-TTTGTGATGCGCTCTCAAAGAGTCGAGTTGTTTGGGAATGCAGCTCAAAATGGGTGGTAAATTCCATCTAAAGCTAAATATTGGCGAGAGACCGATAGCGAACAAGTACCGTGAGGGAAAGATGAAAAGCACTTTGGAAAGAGAGTTAAACAGTACGTGAAATTGCTGAAAGGGAAACGCTTGAAGTCAGTCACGTACTCAACCATTTTCTACGGGTCAGCATCAGTTTGGAAAAGGAATGTGGCACCAGGTGT-GTTATAGCCGGGACTGAGGAGCACGCGGCCGGGG-TCCACGTGCTTAGGATGCTGGCGTAATGGCTTTAAGCGACCCGTCTTGAAACACGGACCAAGGAGTCTAACATGCCTGCGAGTGTTTGGGTGG-CAAACCCGAGTGCGCAATGAAAGTGAA-AGTTGGGACTGTCGCACCGACGCCCATACCAGACCTGTGACGGCGGTGGAGCATGTATGTTGGGACCCGAAAGATGGTGAACTATGCCTGAATAGGGTGAAGCCAGAGGAAACTCTGGT-GGAGGCTCGTAGCGATTCTGACGTGCAAATCGATCGTCAAATTTGGGTGGGCGAAAGACTAATCGAACCATCTAGTAGCTGGTTCCTGCCGAAGTTTCCCTCAGGATAGCAGAAACTTGTTCAGATTTATGTGGTAAAGCGAATGATTAGAGGCCTTGGGGTTGAAACAACCTTAACCAACTTTAAATATGTAAGAACGAGTCACTTGATTGGACCGCTCGGTGATTGAGAGTTTCTAGTGGGCCATTTTTGGTAAGCAGAACTGGCGATGCGGGATGAACCGAACGTGAGGTTAAGGTGCCGGAATACACGCTCATCAGACACCACAAAAGGTGTTAGTTCATCTAGACAGCAGGACGGTGGCCGAAGTCGGAACCCGCTAAGGAGTGTGTAACAACTCACCTGCCGAATGAACTAGCCCTGAAAATGGATGGCGCTCAAGCGTGTTACCCATACCTTTGAAGTGACGCGACGAGTAGGCAGGCGTGGAG
>Crepatura_ellipsospora_CLZhao_1260
TGGCTTCGAGGCATGTGCACACCCTGCCCACTCTCAACCTCTGTGCACTTGTTGTAGGTCGGCGGAAAGGCTCTGGAAACCTTCCTATGTTCTACAAACGCTTCAGTTAAAGAATGTTATCTGCTATAACGCACTATATACAACTTTCAGCAACGGATCTCTTGGCTCTCGCATCGATGAAGAACGCAGCGAAATGCGATAAGTAATGTGAATTGCAGAATTCAGTGAATCATCGAATCTTTGAACGCACCTTGCGCTCCCTGGTATTCCGGGGAGCACGCCCGTTTGAGTGTCATGGTATTCTCAACCTCTATAACTTGTTGAGGCTTGGACTTGGAGGTGCTGGCTCTAGTCGGCTCCTCTTAAATGCATTAGCGTGAACGTTACGGATCGTATCAGTGTGATAACTATCTGCGCTGTAGTGTTGAAGTACTTGCGCTTCTAACCGTCCTTCTGGACAACCTCTGACCTAGTAACTGCGAGTGAAGCGGGAAAAGCTCAAATTTAAAATCTGCCGAGTTGTAGTCTGGAGAAGCGTCTTCCGGGACCGTGCACAAGTCTCCTGGAACGGAGCGTCGTAGAGGGTGAGAATCCCGTCTTTGGCACGGACTACCAGTGC-TTTGTGATGCGCTCTCAAAGAGTCGAGTTGTTTGGGAATGCAGCTCAAAATGGGTGGTATACTCCATCTAAAGCTAAATATTGGCGAGAGACCGATAGCGAACAAGTACCGTGAGGGAAAGATGAAAAGCACTTTGGAAAGAGAGTTAAACAGTACGTGAAATTGCTGAAAGGGAAACGCTTGAAGTCAGTCGCGTACTCAGCCATTTTCTACGGGCCAGCATCACTTTGGATAAGGAATGTGGCACCGGGTGT-GTTATAGCCGGGAGTGAGGAGCACGCGGCGGGGG-TCCACCTGCTTCGGATGCTGGCGTAATGGCTTTAAACGACCCGTCTTGAAACACGGACCAAGGAGTCTAACATGCCTGCGAGTGTTTGGGTGG-AAAACCCGAGCGCGTAATGAAAGTGAA-AGTTGGGACTGTCGCACCGACGCCCGGACCAGACCTGTGACGGCGGTAGAGCATGTATGTTGGGACCCGAAAGATGGTGAACTATGCCTGAATAGGGTGAAGCCAGAGGAAACTCTGGT-GGAGGCTCGTAGCGATTCTGACGTGCAAATCGATCGTCAAATTTGGGTGGGCGAAAGACTAATCGAACCATCTAGTAGCTGGTTCCTGCCGAAGTTTCCCTCAGGATAGCAGAAACTCATTCAGATTTATGTGGTAAAGCGAATGATTAGAGGCCTTGGGGTTGAAACAACCTTAACCAACTTTAAATATGTAAGAACAAGTCACTTGATTGGACCGGTTGGCGATTGAGAGTTTCTAGTGGGCCATTTTTGGTAAGCAGAACTGGCGATGCGGGATGAACCGAACGCGAGGTTAAGGTGCCGGAATACACGCTCATCAGACACCACAAAAGGTGTTAGTTCATCTAGACAGCAGGACGGTGGCCGAAGTCGGAACCCGCTAAGGAGTGTGTAACAACTCACCTGCCGAATGAACTAGCCCTGAAAATGGATGGCGCTCAAGCGTGTTACCCATACCTTTGAAGTGACGCGACGAGTAGGCAGGCGTGGAG
>Crepatura_ellipsospora_CLZhao_1265
TGGCTTCGAGGCATGTGCACACCCTGCCCACTCTCAACCTCTGTGCACTTGTTGTAGGTCGGCGGAAAGGCTCTGGAAACCTTCCTATGTTCTACAAACGCTTCAGTTAAAGAATGTTATCTGCTATAACGCACTATATACAACTTTCAGCAACGGATCTCTTGGCTCTCGCATCGATGAAGAACGCAGCGAAATGCGATAAGTAATGTGAATTGCAGAATTCAGTGAATCATCGAATCTTTGAACGCACCTTGCGCTCCCTGGTATTCCGGGGAGCACGCCCGTTTGAGTGTCATGGTATTCTCAACCTCTATAACTTGTTGAGGCTTGGACTTGGAGGTGCTGGCTCTAGTCGGCTCCTCTTAAATGCATTAGCGTGAACGTTACGGATCGTATCAGTGTGATAACTATCTGCGCTGTAGTGTTGAAGTACTTGCGCTTCTAACCGTCCTTCTGGACAACCTCTGACCTAGTAACTGCGAGTGAAGCGGGAAAAGCTCAAATTTAAAATCTGCCGAGTTGTAGTCTGGAGAAGCGTCTTCCGGGACCGTGCACAAGTCTCCTGGAACGGAGCGTCGTAGAGGGTGAGAATCCCGTCTTTGGCACGGACTACCAGTGC-TTTGTGATGCGCTCTCAAAGAGTCGAGTTGTTTGGGAATGCAGCTCAAAATGGGTGGTATACTCCATCTAAAGCTAAATATTGGCGAGAGACCGATAGCGAACAAGTACCGTGAGGGAAAGATGAAAAGCACTTTGGAAAGAGAGTTAAACAGTACGTGAAATTGCTGAAAGGGAAACGCTTGAAGTCAGTCGCGTACTCAGCCATTTTCTACGGGCCAGCATCACTTTGGATAAGGAATGTGGCACCGGGTGT-GTTATAGCCGGGAGTGAGGAGCACGCGGCGGGGG-TCCACCTGCTTCGGATGCTGGCGTAATGGCTTTAAACGACCCGTCTTGAAACACGGACCAAGGAGTCTAACATGCCTGCGAGTGTTTGGGTGG-AAAACCCGAGCGCGTAATGAAAGTGAA-AGTTGGGACTGTCGCACCGACGCCCGGACCAGACCTGTGACGGCGGTAGAGCATGTATGTTGGGACCCGAAAGATGGTGAACTATGCCTGAATAGGGTGAAGCCAGAGGAAACTCTGGT-GGAGGCTCGTAGCGATTCTGACGTGCAAATCGATCGTCAAATTTGGGTGGGCGAAAGACTAATCGAACCATCTAGTAGCTGGTTCCTGCCGAAGTTTCCCTCAGGATAGCAGAAACTCATTCAGATTTATGTGGTAAAGCGAATGATTAGAGGCCTTGGGGTTGAAACAACCTTAACCAACTTTAAATATGTAAGAACAAGTCACTTGATTGGACCGGTTGGCGATTGAGAGTTTCTAGTGGGCCATTTTTGGTAAGCAGAACTGGCGATGCGGGATGAACCGAACGCGAGGTTAAGGTGCCGGAATACACGCTCATCAGACACCACAAAAGGTGTTAGTTCATCTAGACAGCAGGACGGTGGCCGAAGTCGGAACCCGCTAAGGAGTGTGTAACAACTCACCTGCCGAATGAACTAGCCCTGAAAATGGATGGCGCTCAAGCGTGTTACCCATACCTTTGAAGTGACGCGACGAGTAGGCAGGCGTGGAG
>Crystallicutis_damiettensis_UN63
TGGCCTCGAGGCATGTGCACGCCTGGCTCACTCTCCACCTCTGTGAACTTTTTGTAGGAAATGGTCAGAGACTGAAGACCTTTCCTATGTTTTACAAACGCTTCAGTTATAGAATGTCTATCGCTATAACGCATTATATACAACTTTCAGCAACGGATCTCTTGGCTCTCGCATCGATGAAGAACGCAGCGAAATGCGATAAGTAATGTGAATTGCAGAATTCAGTGAATCATCGAATCTTTGAACGCACCTTGCGCTCCTTGGTATTCCGAGGAGCATGCCTGTTTGAGTGTTGTGGAATTCTCAACTCTTAAATTCTTAGTGAGCTTGGACTTGGAGGTGTTGGCTCTAGCCGACTCCTCTAAAATGCATTAGCGTGAATCTTACGGATCATGTCAGTGTGATAATTATCTGCGCTGTGGTTGTGAAGTATTCATGCTTATAGTTGTCTCTTGAGACATTTCATGTCCTAGTAACTGCGAGTGAAGCGGGAAAAGCTCAAATTTAAAATCTGCCGAGTTGTAGTCTAGAGAAGTGTTTTCCGGGACCGTGTACAAGTCTCTTGGAACAGAGCGTCATAGAGGGTGAGAATCCCGTCTTTGACACGGACTACCAGTGC-TTTGTGATGCGCTCTCAAAGAGTCGAGTTGTTTGGGAATGCAGCTCAAAATGGGTGGTAAATTCCATCTAAAGCTAAATATTGGCGAGAGACCGATAGCGAACAAGTACCGTGAGGGAAAGATGAAAAGCACTTTGGAAAGAGAGTTAAACAGTACGTGAAATTGCTGAAAGGGAAACGCTTGAAGTCAGTCGCGTACTCAGCCATTTTCTACGGGCCAGCATCAGTTTGGATAAGGAATGTGACACCGGGTGT-GTTATAGCCGGGACTGAGGAGCACAC----------------GCTTAGGATGTTGGCGTAATGGCTTTAAACGACCCGTCTTGAAACACGGACCAAGGAGTCTAACAAACCTGCGAGTGTTTGGGTGG-AAAACCCGAGCGCGTAATGAAAGTGAA-AGTTGGGACTGTCGCACCGACGCCCGGACCAGACCTGTGACGGAGGTAGAGCATGTTTGTTGGGACCCGAAAGATGGTGAACTATGCCTGAATAGGGTGAAGCCAGAGGAAACTCTGGT-GGAGGCTCGTAGCGATTCTGACGTGCAAATCGATCGTCAAATTTGGGTGGGCGAAAGACTAATCGAACCATCTAGTAGCT---------------------------------------------------------------------------------------------------------------------------------------------------------------------------------------------------------------------------------------------------------------------------------------------------------------------------------------------------------------------------------------------------------------------------
>Crystallicutis_serpens_HHB_15692_Sp
TGGCCTCGAGGCATGTGCACGCCTGGCCCACTCTCTACCTCTGTGCACCCTTTGTAGGAAAAAAAGAAAAGGTTGAAGGCTTTCCTATGTTTTACAAACGCTTCAGTATCAGAATGTTTATCTTCGTAACGCATATAATACAACTTTCAGCAACGGATCTCTTGGCTCTCGCATCGATGAAGAACGCAGCGAAATGCGATAAGTAATGTGAATTGCAGAATTCAGTGAATCATCGAATCTTTGAACGCACCTTGCGCTCCTTGGTATTCCGAGGAGCATGCCTGTTTGAGTGTCATGGAATTCTCAACCCAAAGAATTTTTGCGGGCTTGGACTTGGAGGTGTCGGCTCTAGTCGACTCCTCTAAAATGTATTAGCGTGAATCTTACGGATCGCTTCAGTGTGATAATTATCTGCGCTGTGGCTGTGAAGTACTCATGCTTACAATCGTCTCTTGAGACAGTATATGACCTAGTAACTGCGAGTGAAGCGGGAAAAGCTCAAATTTAAAATCTGCCGAGTTGTAGTCTAGAGAAGTGTCTTCCGGGACCGTGTACAAGTCTCTTGGAACAGAGCGTCATAGAGGGTGAGAATCCCGTCTTTGACACGGACTACCGGTGC-TTTGTGATGCGCTCTCAAAGAGTCGAGTTGTTTGGGAATGCAGCTCAAAATGGGTGGTAAATTCCATCTAAAGCTAAATATTGGCGAGAGACCGATAGCGAACAAGTACCGTGAGGGAAAGATGAAAAGCACTTTGGAAAGAGAGTTAAACAGTACGTGAAATTGCTGAAAGGGAAACGCTTGAAGTCAGTCGCGTACTCAGCCATTTTCTACGGGCCAGCATCAGTTTGGACAAGGAATGTGGCACCGGGTGT-GTTATAGCCGGGACTGAGGAGCACGC----------------GCTAAGGATGCTGGCGTAATGGCTTTAAACGACCCGTCTTGAAACACGGACCAAGGAGTCTAACAAACATGCGAGTGTTTGGGTGG-AAAACCCGAGCGCGCAATGAAAGTGAA-AGTTGGGACTGTCGCACCGACGCCCGGGCCAGACCTGTGACGGCGGTAGAGCAGGTTTGTTGGGACCCGAAAGATGGTGAACTATGCCTGAATAGGGTGAAGCCAGAGGAAACTCTGGT-GGAGGCTCGTAGCGATTCTGACGTGCAAATCGATCGTCAAATTTGGGTGGGCGAAAGACTAATCGAACCATCTAGTAGCTGGTTCCTGCCGAAGTTTCCCTCAGGATAGCAGAAGCTCATTCAGATTTATGTGGTAAAGCGAATGATTAGAGGCCTTGGGGTTGAAACAACCTTAACCAACTTTAAATATGTAAGAACGAGTCACTTGATTGGACCGCTCGGCGATTGAGAGTTTCTAGTGGGCCATTTTTGGTAAGCAGAACTGGCGATGCGGGATGAACCGAACGCGAGGTTAAGGTGCCGGAATACACGCTCATCAGACACCACAAAAGGTGTTAGTTCATCTAGACAGCAGGACGGTGGCCGAAGTCGGAACCCGCTAAGGAGTGTGTAACAACTCACCTGCCGAATGAACTAGCCCTGAAAATGGATGGCGCTCAAGCGTGTTACCCATACCTTTGAAGTGACGCGACGAGTAGGCAGGCGTGGAG
>Donkia_pulcherrima_GC_1707_11
------GAAGGCATGTGCACACCCTGCCCACTCTCAACCTCTGTGCACTTATTGTAGGAAGGTCGAAAAGTTTTCGAAGCCTTCTTATGTTTTACAAACACTTCAGTTATAGAATGTCATTTGCAATAACGCATACAATACAACTTTCAGCAACGGATCTCTTGGCTCTCGCATCGATGAAGAACGCAGCGAAATGCGATAAGTAATGTGAATTGCAGAATTCAGTGAATCATCGAATCTTTGAACGCACCTTGCGCTCCCTGGTATTCCGGGGAGCACGCCTGTTTGAGTGTCATGGTATTCTCAACCTTCATAATGTTTGAAGGCTTGGACTTGGAGGTGCTGGCTCTGGTCGGCTCCTCTTAAATGTATTAGCGTGAACTTTACGGATCGTATCAGTGTGATAATTATCTGCGCTGTAGTGTTGAAGTAGTCTCGCTTCTAACCGTCCTTTAAGGACAACTTTGACCTAGTAACTGCGAGTGAAGCGGGAAAAGCTCAAATTTAAAATCTGCCGAGTTGTAGTCTGGAGAAGCGTTTTCCGGGACCGTGTACAAGTCTCCTGGAACGGAGCGTCATAGAGGGTGAGAATCCCGTCTTTGACACGGACTACCAGTGC-TTTGTGATGCGCTCTCAAAGAGTCGAGTTGTTTGGGAATGCAGCTCAAAATGGGTGGTAAACTCCATCTAAAGCTAAATATTGGCGAGAGACCGATAGCGAACAAGTACCGTGAGGGAAAGATGAAAAGCACTTTGGAAAGAGAGTTAAACAGTACGTGAAATTGCTGAAAGGGAAACGCTTGAAGTCAGTCGCGTACTCAGCCATTTTCTACGGGCCAGCATCACTTTGGATAAGGAATGTGGCACCGGGTGT-GTTATAGCCGGGAGTGAGGAGCACGCGGCGGGGC-TCCACCTGCTTAGGATGCTGGCGTAATGGCTTTAAACGACCCGTCTTGAAACACGGACCAAGGAGTCTAACATGCCTGCGAGTGTTTGGGTGG-AAAACCCGAGCGCGTAATGAAAGTGAA-AGTTGGGACTGTCGCACCGACGCCCGGACCAGACCTGTGACGGCGGTAGAGCATGTATGTTGGGACCCGAAAGATGGTGAACTATGCCTGAATAGGGTGAAGCCAGAGGAAACTCTGGT-GGAGGCTCGTAGCGATTCTGACGTGCAAATCGATCGTCAAATTTGGGTGGGCGAAAGACTAATCGAACCATCTAGTAGCTGGTTCCTGCCGA---------------------------------------------------------------------------------------------------------------------------------------------------------------------------------------------------------------------------------------------------------------------------------------------------------------------------------------------------------------------------------------------------------------
>Donkia_pulcherrima_Gothenburg_2022
TGGCCTGAAGGCATGTGCACACCCTGCCCACTCTCAACCTCTGTGCACTTATTGTAGGAAGGTGGAAAAGTTTTCGAAGCCTTCTTATGTTTTACAAACACTTCAGTTATAGAATGTCATTTGCAATAACGCATACAATACAACTTTCAGCAACGGATCTCTTGGCTCTCGCATCGATGAAGAACGCAGCGAAATGCGATAAGTAATGTGAATTGCAGAATTCAGTGAATCATCGAATCTTTGAACGCACCTTGCGCTCCCTGGTATTCCGGGGAGCACGCCTGTTTGAGTGTCATGGTATYCTCAACCTTCATAATGTTTGAAGGCTTGGACTTGGAGGTGCTGGCTCTGGTCGGCTCCTCTTAAATGTATTAGCGTGAACTTTACGGATCGTATCAGTGTGATAATTATCTGCGCTGTAGTGTTGAAGTAGTCTCGCTTCTAACCGTCCTTTAAGGACAACTTTGACCTAGTAACTGCGAGTGAAGCGGGAAAAGCTCAAATTTAAAATCTGCCGAGTTGTAGTCTGGAGAAGCGTTTTCCGGGACCGTGTACAAGTCTCCTGGAACGGAGCGTCATAGAGGGTGAGAATCCCGTCTTTGACACGGACTACCAGTGC-TTTGTGATGCGCTCTCAAAGAGTCGAGTTGTTTGGGAATGCAGCTCAAAATGGGTGGTAAACTCCATCTAAAGCTAAATATTGGCGAGAGACCGATAGCGAACAAGTACCGTGAGGGAAAGATGAAAAGCACTTTGGAAAGAGAGTTAAACAGTACGTGAAATTGCTGAAAGGGAAACGCTTGAAGTCAGTCGCGTACTCAGCCATTTTCTACGGGCCAGCATCACTTTGGATAAGGAATGTGGCACCGGGTGT-GTTATAGCCGGGAGTGAGGAGCACGCGGCGGGGC-TCCACCTGCTTAGGATGCTGGCGTAATGGCTTTAAACGACCCGTCTTGAAACACGGACCAAGGAGTCTAACATGCCTGCGAGTGTTTGGGTGG-AAAACCCGAGCGCGTAATGAAAGTGAA-AGTTGGGACTGTCGCACCGACGCCCGGACCAGACCTGTGACGGCGGTAGAGCATGTATGTTGGGACCCGAAAGATGGTGAACTATGCCTGAATAGGGTGAAGCCAGAGGAAACTCTGGT-GGAGGCTCGTAGCGATTCTGACGTGCAAATCGATCGTCAAATTTGGGTGGGCGAAAGACTAATCGAACCATCTAGTAGCTGGTTCCTGCCGAAGTTTCCCTCAGGATAGCAGAAACTCATTCAGATTTATGTGGTAAAGCGAATGATTAGAGGCCTTGGGGTTGAAACAACCTTAACCAACTTTAAATATGTAAGAACAAGTCACTTAATTGGACTGGTTGGCGATTGAGAGTTTCTAGTGGGCCATTTTTGGTAAGCAGAACTGGCGATGCGGGATGAACCGAACGTGAGGTTAAGGTGCCGGAATACACGCTCATCAGACACCACAAAAGGTGTTAGTTCATCTAGACAGCAGGACGGTGGCCGAAGTCGGAATCCGCTAAGGAGTGTGTAACAACTCACCTGCCGAATGAACTAGCCCTGAAAATGGATGGCGCTCAAGCGTGTTACCCATACCTTTGAAGTGACGCGACGAGTAGGCAGGCGTGGAG
>Efibulella_deflectens_FCUG_1568
----------------------------------------------------------------------------------------------------------------------------------------------------------------------------------------------------------------------GCAGAATTCAGTGAATCATCGAATCTTTGAACGCACCTTGCG-TCTCTGGTATTCCGGAGAGCACGCCCGCTTTGTAGATGTGGTACTCTCAACCTTTAGTTATTTGTAAGGTTTGGATTTTGAGGTGTTGGCTCTAGTCGGCTCCTCTTAAATGCATTAGCGTACATGTT--CGATCGTATCAGTGTGATAATTATCTGCGCTGTAGTTGATTGAAGGTTTCGCTTCTAATCGTCCTTATGGACAAATTTTGACCTAGTAACTGCGAGTGAAGCGGGAAAAGCTCAAATTTAAAATCTGCCGAGTTGTAGTCTGGAGAAGCGCTTTCCGGGACCGTGTACAAGTCTTCTGGAACGGAGCGTCATAGAGGGTGAGAATCCCGTCTTTGACACGGACTACCAGTGC-TTTGTGATGCGCTCTCAAAGAGTCGAGTTGTTTGGGAATGCAGCTCAAAATGGGTGGTAAACTCCATCTAAAGCTAAATATTGGCGAGAGACCGATAGCGAACAAGTACCGTGAGGGAAAGATGAAAGG--ACTTTGGAAGAGAGTTAAACAGTACGTGAA--TGCTGAAA-GGAAACGCTTGAA-TCAGTCGCGTATTCAGCCA-TTTCTACGGGCCAGCATCATTTTGGAAAAGGAATGTGGCACCGGGTGT-GTTATAGCCGGGAGTGAGGAGCACGCGGCGGGGC-TCCACCTGCTTAGGATGCTGGCGTAATGGCTTTAAACGACCCGTCTTGAAACACGGACCAAGGAGTCTAACATGCCTGCGAGTGTTTGGGTGG-TAAACCCGAGCGCGCAATGAAAGTGAT-AGTTGGGACTATCGCACCGACGCCCGGACCAGACCTGTGACGGCGGTAGAGCATGTATGTTGGGACCCGAAAGATGGTGAACTATGCCTGAATAGGGTGAAGCCAGAGGAAACTCTGGT-GGAGGCTCGTAGCGATTCTGACGTGCAAATCGATCGTCAAATTTGG--GGGCGAAAGACTAATCG-ACCATCTAGTA------------------------------------------------------------------------------------------------------------------------------------------------------------------------------------------------------------------------------------------------------------------------------------------------------------------------------------------------------------------------------------------------------------------------------
>Emmia_latemarginata_CBS_436_48
TGGCCTCGAGGCATGTGCACACCTGGCCCACTCTCAACCTCTGTGCACTTTATGTAAGAAACGGTGTAAGCCTAACAAGTTTTCTTATGTTCTACAAACGCTTCAGTTATAGAATGTTTACTGTTATAACACATTATATACAACTTTCAGCAACGGATCTCTTGGCTCTCGCATCGATGAAGAACGCAGCGAAATGCGATAAGTAATGTGAATTGCAGAATTCAGTGAATCATCGAATCTTTGAACGCACCTTGCACTCCTTGGTATTCCGAGGAGTATGCCTGTTTGAGTCTCATGGAATTCTCAACCCCTAAATTAATAGTGGGCTTGGACTTGGAGGTGTCGGCTTCAGTCGACTCCTCTGAAATGCATTAGCGTGAATCTTACGGATCGCTTCAGTGTGATAATTATCTGCGCTGTGGTGTTGAAGTATTCATGCTTATAGTCGTCTCTTGAGACAATTCTGACCCTAGTAACTGCGAGTGAAGCGGGAAAAGCTCAAATTTAAAATCTGCCGAGTTGTATCCTAGAGAAGTGTTTTCCGGGACCGTGTATAAGTCTCTTGGAACAGAGCGTCATAGAGGGTGAGAATCCCGTCTTTGACACGGACTACCAATGC-TTTGTGATACACTCTCAAAGAGTCGAGTTGTTTGGGAATGCAGCTCAAAATGGGTGGTAAATTCCATCTAAAGCTAAATATTGGCGAGAGACCGATAGCGAACAAGTACCGTGAGGGAAAGATGAAAAGCACTTTGGAAAGAGAGTTAAACAGTACGTGAAATTGCTGAAAGGGAAACGATTGAAGTCAGTCGCGTACTCAACCATTTTCTACGGGCCAGCATCAGTTTGGAAAAGAAATGTGGCACCGGGTGT-GTTATAGTCGGGACTGAGGAGCACGC----------------GCTTAGGATGCTGGCGTAATGGCTTTAAACGACCCGTCTTGAAACACGGACCAAGGAGTCTAACAAACCTGCGAGTATTTGGGTGG-TAAACCCGAGTGCGTAATGAAAGTAAA-AGTTGGGACTGTCGCACCGACGCCCGGACCAGACCTGTGACGGCGGTAGAGCATGTTTGTTGGGACCCGAAAGATGGTGAACTATGCCTGAATAGGGTGAAGCCAGAGGAAACTCTGGTGGGAGGCTCGTAGCGATTCTGACGTGCAAATCGATCGTCAAATTTGGGTGGGCGAAAGACTAATCGAACCATCTAGTAGCTGGTTCCTGCCGA---------------------------------------------------------------------------------------------------------------------------------------------------------------------------------------------------------------------------------------------------------------------------------------------------------------------------------------------------------------------------------------------------------------
>Gelatinofungus_brunneus_Wu_1207_162
TGGCCTCGAGGCATGTGCACGCCTGGCCCACTCTCAACCTCTGTGCACTTATTGTAGGTCGGTCGAAAGGCTTTGGAAGCCTTCCTATGTTCTACAAACGATTCAGTTATAGAATGTTCTTTGCTATAACGCACTATATACAACTTTCAGCAACGGATCTCTTGGCTCTCGCATCGATGAAGAACGCAGCGAAATGCGATAAGTAATGTGAATTGCAGAATTCAGTGAATCATCGAATCTTTGAACGCACCTTGCGCTCCCTGGTATTCCGGGGAGCACGCCTGTTTGAGTGTCATGGTATTCTCAACCTTCAAAACTGTTGAAGGCTTGGACTTGGAGGTGCTGGCTCTAGTCGGCTCCTCTGAAATGCATTAGCGTGAATGTTATGGATCGCTTCGGTGTGATAATTATCTGCGCCGTGGTCGTGAAGTATTTGCGCTTCTAATCGTCCTTCTGGACAATACTTGACCTAGTAACTGCGAGTGAAGCGGGAAAAGCTCAAATTTAAAATCTGCCGAGTTGTAGTCTGGAGAAGCGTTTTCTGGGACCGTGTACAAGTCTCCTGGAATGGAGCGTCATAGAGGGTGAGAATCCCGTCTTTGACACGGACTACCAGTGC-TTTGTGATGCGCTCTCAAAGAGTCGAGTTGTTTGGGAATGCAGCTCAAAATGGGTGGTAAATTCCATCTAAAGCTAAATATTGGCGAGAGACCGATAGCGAACAAGTACCGTGAGGGAAAGATGAAAAGCACTTTGGAAAGAGAGTTAAACAGTACGTGAAATTGCTGAAAGGGAAACGCTTGAAGTCAGTCGCGTACTCAGCCATTTTCTACGGGCCAGCATCAGTTTGGAAAAGGAATGTGGCAACGGTTGT-GTTATAGCCGGGACTGAGGAGCATGCGGCGGGGC-TCCACCTGCTTAGGATGCTGGCGTAATGGCTTTAAACGACCCGTCTTGAAACACGGACCAAGGAGTCTAACATGCCTGCGAGTGTTTGGGTGG-AAAACCCGAGCGCGTAATGAAAGTGAT-AGTTGGGACTGTCGCACCGACGCCCGGACCAGACCTGTGACGGCGGTAGAGCATGTATGTTGGGACCCGAAAGATGGTGAACTATGCCTGAATAGGGTGAAGCCAGAGGAAACTCTGGT-GGAGGCTCGTAGCGATTCTGACGTGCAAATCGATCGTCAAATTTGGGTGGGCGAAAGACTAATCGAACCATCTAGTAGCTGGTTC----------------------------------------------------------------------------------------------------------------------------------------------------------------------------------------------------------------------------------------------------------------------------------------------------------------------------------------------------------------------------------------------------------------------
>Gelatinofungus_brunneus_Wu_1207_163
TGGCCTCGAGGCATGTGCACGCCTGGCCCACTCTCAACCTCTGTGCACTTATTGTAGGTCGGTCGAAAGGCTTTGGAAGCCTTCCTATGTTCTACAAACGATTCAGTTATAGAATGTTCTTTGCTATAACGCACTATATACAACTTTCAGCAACGGATCTCTTGGCTCTCGCATCGATGAAGAACGCAGCGAAATGCGATAAGTAATGTGAATTGCAGAATTCAGTGAATCATCGAATCTTTGAACGCACCTTGCGCTCCCTGGTATTCCGGGGAGCACGCCTGTTTGAGTGTCATGGTATTCTCAACCTTCAAAACTGTTGAAGGCTTGGACTTGGAGGTGCTGGCTCTAGTCGGCTCCTCTGAAATGCATTAGCGTGAATGTTATGGATCGCTTCGGTGTGATAATTATCTGCGCCGTGGTCGTGAAGTATTTGCGCTTCTAATCGTCCTTCTGGACAATACTTGACCTAGTAACTGCGAGTGAAGCGGGAAAAGCTCAAATTTAAAATCTGCCGAGTTGTAGTCTGGAGAAGCGTTTTCCGGGACCGTGTACAAGTCTCCTGGAATGGAGCGTCATAGAGGGTGAGAATCCCGTCTTTGACACGGACTACCAGTGC-TTTGTGATGCGCTCTCAAAGAGTCGAGTTGTTTGGGAATGCAGCTCAAAATGGGTGGTAAATTCCATCTAAAGCTAAATATTGGCGAGAGACCGATAGCGAACAAGTACCGTGAGGGAAAGATGAAAAGCACTTTGGAAAGAGAGTTAAACAGTACGTGAAATTGCTGAAAGGGAAACGCTTGAAGTCAGTCGCGTACTCAGCCATTTTCTACGGGCCAGCATCAGTTTGGAAAAGGAATGTGGCAACGGTTGT-GTTATAGCCGGGACTGAAGATCATGCGGCGGGGC-TCCACCTGCTTAGGATGC-------------------------------------------------------------------------------------------------------------------------------------------------------------------------------------------------------------------------------------------------------------------------------------------------------------------------------------------------------------------------------------------------------------------------------------------------------------------------------------------------------------------------------------------------------------------------------------------------------------------------------------------------------------------------------------------------------------------------------------------
>Geliporus_exilisporus_Dai_2172
TGGTCTCAAGACATGTGCACACCCTGCCCACTCTCAACCTCTGTGCACTTACTGTAGGTCGGTGAAAGATATTTGGAAGCCTTCCTATGTTCTACAAACGCTTCAGTTTTAGAATGTATTCTGCTATAACGCACTATATACAACTTTCAGCAACGGATCTCTTGGCTCTCGCATCGATGAAGAACGCAGCGAAATGCGATAAGTAATGTGAATTGCAGAATTCAGTGAATCATCGAATCTTTGAACGCACCTTGCGCTCCTTGGTATTCCGAGGAGCACGCCTGTTTGAGTGTCATGGTATTCTCAACCTTCATAACTTGCGAAGGCTTGGACTTGGAGGTGCTGGCTTTAGTCAGCTCCTCTTAAATGCATTAGCGTGAACTTTACGGATCGTATCAGTGTGATAATTATCTGCGCTGTAGTGTTGAAGTAGTCATGCTTCTAACCGTCCTTCCGGACAATAC----CCTAGTAACTGCGAGTGAAGCGGGAAAAGCTCAAATTTAAAATCTGCCGAGTTGTAGTCTGGAGAAGCGTTTTCCGGGACCGTGTACAAGTCTCCTGGAACGGAGCGTCATAGAGGGTGAGAATCCCGTCTTTGACACGGACTACCAGTGC-TTTGTGATGCGCTCTCAAAGAGTCGAGTTGTTTGGGAATGCAGCTCAAAATGGGTGGTAAACTCCATCTAAAGCTAAATATTGGCGAGAGACCGATAGCGAACAAGTACCGTGAGGGAAAGATGAAAAGCACTTTGGAAAGAGAGTTAAACAGTACGTGAAATTGCTGAAAGGGAAACGCTTGAAGTCAGTCGCGTACTCAGCCATTTTCTACGGGCCAGCATCACTTTGGATAAGGAATGTGGCACCGGGTGT-GTTATAGCCGGGAGTGAGGAGCACGC----------------GCTTAGGATGCTGGCGTAATGGCTTTAAACGACCCGTCTTGAAACACGGACCAAGGAGTCTAACATGCCTGCGAGTGTTTGGGTGG-AAAACCCGAGCGCGTAATGAAAGTGAA-AGTTGGGACTGTCGCACCGACGCCCGGACCAGACCTGTGACGGCGGTAGAGCATGTATGTTGGGACCCGAAAGATGGTGAACTATGCCTGAATAGGGTGAAGCCAGAGGAAACTCTGGT-GGAGGCTCGTAGCGATTCTGACGTGCAAATCGATCGTCAAATTTGGGTGGGCGAAAGACTAATCGAACCATCTAGTAGCTGGTTCCTGCCGAAGTTTCCCTCAGGATAGCAGAAACTCGTTCAGATTTATGTGGTAAAGCGAATGATTAGAGGCCTTGGGGTTGAAACAACCTTAACCAACTTTAAATATGTAAGAACAAGTCACTTGATTGGACCGGTTGGCGATTGAGAGTTTCTAGTGGGCCATTTTTGGTAAGCAGAACTGGCGATGCGGGATGAACCGAACGCGAGGTTAAGGTGCCGGAATACACGCTCATCAGACACCACAAAAGGTGTTAGTTCATCTAGACAGCAGGACGGTGGCCGAAGTCGGAACCCGCTAAGGAGTGTGTAACAACTCACCTGCCGAATGAACTAGCCCTGAAAATGGATGGCGCTCAAGCGTGTTACCCATACCTTTGAAGTGACGCGACGAGTAGGCAGGCGTGGAG
>Geliporus_exilisporus_GC_1702_15
TGGTCTCAAGACATGTGCACACCCTGCCCACTCTCAACCTCTGTGCACTTACTGTAGGTCGGTGAAAGATATTTGGAAGCCTTCCTATGTTCTACAAACGCTTCAGTTTTAGAATGTATTCTGCTATAACGCACTATATACAACTTTCAGCAACGGATCTCTTGGCTCTCGCATCGATGAAGAACGCAGCGAAATGCGATAAGTAATGTGAATTGCAGAATTCAGTGAATCATCGAATCTTTGAACGCACCTTGCGCTCCTTGGTATTCCGAGGAGCACGCCTGTTTGAGTGTCATGGTATTCTCAACCTTCATAACTTGCGAAGGCTTGGACTTGGAGGTGCTGGCTTTAGTCAGCTCCTCTTAAATGCATTAGCGTGAACTTTACGGATCGTATCAGTGTGATAATTATCTGCGCTGTAGTGTTGAAGTAGTCATGCTTCTAACCGTCCTTCCGGACAATACTTGACCTAGTAACTGCGAGTGAAGCGGGAAAAGCTCAAATTTAAAATCTGCCGAGTTGTAGTCTGGAGAAGCGTTTTCCGGGACCGTGTACAAGTCTCCTGGAACGGAGCGTCATAGAGGGTGAGAATCCCGTCTTTGACACGGACTACCAGTGC-TTTGTGATGCGCTCTCAAAGAGTCGAGTTGTTTGGGAATGCAGCTCAAAATGGGTGGTAAACTCCATCTAAAGCTAAATATTGGCGAGAGACCGATAGCGAACAAGTACCGTGAGGGAAAGATGAAAAGCACTTTGGAAAGAGAGTTAAACAGTACGTGAAATTGCTGAAAGGGAAACGCTTGAAGTCAGTCGCGTACTCAGCCATTTTCTACGGGCCAGCATCACTTTGGATAAGGAATGTGGCACCGGGTGT-GTTATAGCCGGGAGTGAGGAGCACGC----------------GCTTAGGATGCTGGCGTAATGGCTTTAAACGACCCGTCTTGAAACACGGACCAAGGAGTCTAACATGCCTGCGAGTGTTTGGGTGG-AAAACCCGAGCGCGTAATGAAAGTGAA-AGTTGGGACTGTCGCACCGACGCCCGGACCAGACCTGTGACGGCGGTAGAGCATGTATGTTGGGACCCGAAAGATGGTGAACTATGCCTGAATAGGGTGAAGCCAGAGGAAACTCTGGT-GGAGGCTCGTAGCGATTCTGACGTGCAAATCGATCGTCAAATTTGGGTGGGCGAAAGACTAATCGAACCATCTAGTAGCTGGT------------------------------------------------------------------------------------------------------------------------------------------------------------------------------------------------------------------------------------------------------------------------------------------------------------------------------------------------------------------------------------------------------------------------
>Gloeoporus_conchoides_BZ_2896
TGACTCACGAGTATGTGCACACCTGGCCCACTCTTAACCTCTGTGCACTTTTTGTAGGTTGGCTGAAAGACTCTGAAGGCCTTCCTATGTTTTATAAACGCTTCAGTTATAGAATGTTTTYTGCATAAACGCATTATATACAACTTTCAGCAACGGATCTCTTGGCTCTCGCATCGATGAAGAACGCAGCGAAATGCGATAAGTAATGTGAATTGCAGAATTCAGTGAATCATCGAATCTTTGAACGCACCTTGCGCCCCTTGGTATTCCGAGGGGCATGCCTGTTTGAGTGTCATGGAATTCTCAAACCCCCAATTTTGGTGGGCTTTGGACTTGGAGGTGCTGGCTTTCTTCAGCTCCTCTGAAATACATTAGTGTGAATCTTACTGGCCATATCAGTGTGATAATTATCTGCGCTGTTGTGATTCAGTATTCATGCTTTCAATCGTCTTYTGAGACAATCTTTGACCTAGTAACTGCGAGTGAAGCGGGAAGAGCTCAAATTTAAAATCTGCCGAGTTGTAGTCTAGAGAAGCGTTTTCCGGGACCGTGTACAAGTCTCTTGGAACAGAGCGTCATAGAGGGTGAGAATCCCGTCCATGACACGGACTACCAATGC-TTTGTGATGCGCTCTCAAAGAGTCGAGTTGTTTGGGAATGCAGCTCAAAATGGGTGGTAAATTCCATCTAAAGCTAAATATTGGCGAGAGACCGATAGCGAACAAGTACCGTGAGGGAAAGATGAAAAGCACTTTGGAAAGAGAGTTAAACAGTACGTGAAATTGCTGAAAGGGAAACGCTTGAAGTCAGTCGCGTACTCAGCCATTTTCTACGGGCCAGCATCAGTTTGGAAAAGGAATGTGGCACCGGGTGT-GTTATAGCCGGGACTGAGGAGCACGCGGCCGGGG-TCCACGTGCTTAGGATGCTGGCGTAATGGCTTTAAACGACCCGTCTTGAAACACGGACCAAGGAGTCTAACATGCCTGCGAGTATTTGGGTGG-AAAACCCGAGTGCGTAATTAAAGTGAA-AGTTGGGACTGTCGCACCGACGCCCGGACCAGACCTGTGACGGCGGTAGAGCATGTATGTTGGGACCCGAAAGATGGTGAACTATGCCTGA----------------------------------------------------------------------------------------------------------------------------------------------------------------------------------------------------------------------------------------------------------------------------------------------------------------------------------------------------------------------------------------------------------------------------------------------------------------------------------------------------------------------------------------
>Gloeoporus_pannocinctus_L_15726_Sp
TGGCCCCAGGGTATGTGCACACCTGGCCCACTCTTAACCTCTGTGCACTCTTTGTAGGTCGGTTGATGCTGGTTTGAAGCCTTCCTATGTTTTACAAACGCTTCAGTTATAGAATGTTTCTTTGTATAACGCAATATATACAACTTTCAGCAACGGATCTCTTGGCTCTCGCATCGATGAAGAACGCAGCGAAATGCGATAAGTAATGTGAATTGCAGAATTCAGTGAATCATCGAATCTTTGAACGCACCTTGCGCCCCTTGGTATTCCGAGGGGCATGCCTGTTTGAGTGTCATGGAATTCTCATCCCCTAAAKTTTTGGTGGGCTTGGATGTGGAGGTGCCGGTTTGAGCCGGCTCCTCTGAAATGCATTAGTGTGAATCTTACTGATCGCTTCAGTGTGATAATTGTCTACGCTGTGGTTGTGAAGTATTCATGCTTCTAATCGTCTCTTGAGACAATCTTTGA---AGTAACTGCGAGTGAAGCGGGAAAAGCTCAAATTTAAAATCTGCCGAGTTGTAGTCTAGAGAAGTGTTTTCCGGGACCGTGTACAAGTCTCTTGGAACAGAGCGTCATAGAGGGTGAGAATCCCGTCCATGACACGGACTACCAGTGC-TTTGTGATGCGCTCTCAAAGAGTCGAGTTGTTTGGGAATGCAGCTCAAAATGGGTGGTAAATTCCATCTAAAGCTAAATATTGGCGAGAGACCGATAGCGAACAAGTACCGTGAGGGAAAGATGAAAAGCACTTTGGAAAGAGAGTTAAACAGTACGTGAAATTGCTGAAAGGGAAACGATTGAAGTCAGTCGCGTACTCAGCCATTTTCTACGGGCCAGCATCAGTTTGGAAAAGGAATGTGGCACCGGGTGT-GTTATAGCCGGGACTGAGGAGCACGCGGCCGGGG-TCCACGTGCTTAGGATGCTGGCGTAATGGCTTTAAACGACCCGTCTTGAAACACGGACCAAGGAGTCTAACATGCCTGCGAGTGTTTGGGTGG-AAAACCCGAGCGCGTAATTAAAGTGAA-AGTTGGGACTGTCGCACCGACGCCCGGACCAGACCTGTGACGGCGGTAGAGCATGTATGTTGGGACCCGAAAGATGGTGAACTATGCCTGAATAGGGTGAAGCCAGAGGAAACTCTGGT-GGAGGCTCGTAGCGATTCTGACGTGCAAATCGATCGTCAAATTTGGGTGGGCGAAAGACTAATCGAACCATCTAGTAGCTGGTTCCTGCCGAAGTTTCCCTCAGGATAGCAGAAACTCATTCAGATTTATGTGGTAAAGCGAATGATTAGAGGCCTTGGGGTTGAAACAACCTTAACCAACTTTAAATATGTAAGAACGAGTCACTTGATTGGACCGCTCGGCGATTGAGAGTTTCTAGTGGGCCATTTTTGGTAAGCAGAACTGGCGATGCGGGATGAACCGAACGTGAGGTTAAGGTGCCGGAATACACGCTCATCAGACACCACAAAAGGTGTTAGTTCATCTAGACAGCAGGACGGTGGCCGAAGTCGGAATCCGCTAAGGAGTGTGTAACAACTCACCTGCCGAATGAACTAGCCCTGAAAATGGATGGCGCTCAAGCGTGTTACCCATACCTTTTAAGTGATGCGACGAGTAGGCAGGCGTGGAG
>Hapalopilus_eupatorii_Dammrich_10744
TGATCTTGAGATATGTGCACGTCTGGCCATCATCAAACCTCTGTGCACCTATTGTAGGGATGGTGGAAGGCTTCTGAAACCTCTCTATGTTCTACAAACGCTTCAGTTATAGAATGTCATTTGGTATAATGTAATATATACAACTTTCAGCAACGGATCTCTTGGCTCTCGCATCGATGAAGAACGCAGCGAAATGCGATAAGTAATGTGAATTGCAGAATTCAGTGAATCATCGAATCTTTGAACGCACCTTGCGCTCTCTGGTATTCCGGAGAGCATGCCTGTTTGAGTATCATGGAATTCTCAACCTTCAATACTTGTGAAGGCTTGGAGTTGGAGGTGCTGGCCTTGGTCGGCTCCTCTGAAATATATTAGCGTCAATACTATGGATCGCTTCGGTGTGATAATTATCTGCGCCGTGGTTGTGAAGTAAATACGCTTCTAATCGTCCTGTTGGACAATCTATGACCTAGTAACTGCGAGTGAAGCGGGAAAAGCTCAAATTTAAAATCTGCCGAGTTGTATTCTGGAGAAGCGTTTTCTGGGACCGTGTACAAGTCTCTTGGAACAGAGCGTCATAGAGGGTGAGAATCCCGTCTTTGACACGGACTACCAGTGC-TTTATGATGCGCTCTCAATGAGTCGAGTTGTTTGGGAATGCAGCTCAAAATGGGTGGTAAATTCCATCTAAAGCTAAATATTGGCGAGAGACCGATAGCGAACAAGTACCGTGAGGGAAAGATGAAAAGCACTTTGGAAAGAGAGTTAAACAGTACGTGAAATTGCTGAAAGGGAAACGCTTGAAGTCAGTCGCGTACTCAACCACTTACTACGGGCCAGCATCAGTTTGGAAAAGGAATGTGGCACCGGGTGT-GTTATAGCCGGGACTGAGGAGCACGCGGCGGGGG-TCCACCTGCTTAGGATGCTGGCGTAATGGCTTTAAACGACCCGTCTTGAAACACGGACCAAGGAGTCTAACATGCCTGCGAGTGTTTGGGTGG-AAAACCCGAGCGCGTAATGAAAGTGAA-AGTCGGGACTGTCGCACCGACGCCCGGACCAGACCTGTGACGGCGGTAGAGCATGTATGTTGGGACCCGAAAGATGGTGAACTATGCCTGAATAGGGTGAAGCCAGAGGAAACTCTGGT-GGAGGCTCGTAGCGATTCTGACGTGCAAATCGATCGTCAAATTTGGGTGGGCGAAAGACTAATCGAACCATCTAGTAGCTGGTTCCTGCCGAAGTTTCCCTCAGGATAGCAGAAACTCATTCAGATTTATGTGGTAAAGCGAATGATTAGAGGCCTTGGGGTTGAAACAACCTTTAACAACTTTAAATATGTA----------------------------------------------------------------------------------------------------------------------------------------------------------------------------------------------------------------------------------------------------------------------------------------------------------
>Hapalopilus_percoctus_H_7008581
TGATCTAGAGATATGTGCACGCCTGGCCATCATCAAACCTCTGTGCACCTATGGTAGAAATGGTGGAAAATGTGGAAACCATCTCTATGTTCTACAAACGCTTCAGTCACAGAATGTTTAATGGAATAATAAAAATCATACAACTTTCAGCAACGGATCTCTTGGCTCTCGCATCGATGAAGAACGCAGCGAAATGCGATAAGTAATGTGAATTGCAGAATTCAGTGAATCATCGAATCTTTGAACGCACCTTGCGCTCTCTGGTATTCCGGAGAGCATGCCTGTTTGAGTATCATGGAATTCTCAACCATCTATACTTGTGAAGGCTTGGAGTTGGAGGTGCTGGCCTTGGTCAGCTCCTCTGAAATATATTAGCGTAAAAATTATGGATCGCTTCGGTGTGATAATTATCTGCATCGTAGTTGTGAAGTATATACGCTTCTAATCGTCCTGTTGGACAATCTATGACCTAGTAACTGCGAGTGAAGCGGGAAAAGCTCAAATTTAAAATCTGCCGAGTTGTATTCTGGAGAAGCGTTTTCTGGGACCGTGTACAAGTCTCTTGGAACAGAGCGTCATAGAGGGTGAGAATCCCGTCTTTGACACGGACTACCAGTGCTTTTATGATGCGCTCTCAATGAGTCGAGTTGTTTGGGAATGCAGCTCAAAATGGGTGGTAAATTCCATCTAAAGCTAAATATTGGCGAGAGACCGATAGCGAACAAGTACCGTGAGGGAAAGATGAAAAGCACTTTGGAAAGAGAGTTAAACAGTACGTGAAATTGCTGAAAGGGAAACGCTTGAAGTCAGTCGCGTACTCAACCACTTACTACGGGCCAGCATCAGTTTGGAAAAGGAATGTGGCACCGGGTGT-GTTATAGCCGGGACTGAGGAGCACGCGGCGGGGG-TCTACCTGCTTAGGATGCTGGCGTAATGGCTTTAAACGACCCGTCTTGAAACACGGACCAAGGAGTCTAACATACCTGCAAGTGTTTGGGTGG-AAAACCCGAGCGCGTAATGAAAGTAAACAGTTGGGACTGTCGCACCGACGCCCGGACCAGACCTGTGACGGCGGTAGAGCATGTATGTTGGGACCCGAAAGATGGTGAACTATGCCTGAATAGGGTGAAGCCAGAGGAAACTCTGGT-GGAGGCTCGTAGCGATTCTGACGTGCAAATCGATCGTCAAATTTGGGTGGGCGAAAGACTAATCGAACCATCTAGTAGCTGGTTCCTGCCGAAGTTTCCCTCAGGATAGCAGAAACTCATTCAGATTTATGTGGTAAAGCGAATGATTAGAGGCCTTGGGGTTGAAACAACCTTAACCAACTTTAAATATGTAAGAACAAGTCACTTAATTGGACCGGTTGGCGATTGAGAGTTTCTAGTGGGCCATTTTTGGTAAGCAGAACTGGCGATGCGGGATGAACCGAACGCGAGGTTAAGGTGCCGGAATACACGCTCATCAGACACCACAAAAGGTGTTAGTTCATCTAGACAGCAGGACGGTGGCCGAAGTCGGAATCCGCTAAGGAGTGTGTAACAACTCACCTGCCGAATGAACTAGCCCTGAAAATGGATGGCGCTCAAGCGTGTTACCCATACCTTTCAAGTGACGCGACGAGTAGGCAGGCGTGGAG
>Hapalopilus_rutilans_CBS_422_48
TGATCTTGAGATATGTGCACGCCTGGCATCATTCAAACCTCTGTGCACCTATTGTAGGGATGGTGAAAGTCTTCTGAAACCTCTCTATGTTCTACAAACGCTTCAGTTATAGAATGTCATTTGGTATAATGAAATATATACAACTTTCAGCAACGGATCTCTTGGCTCTCGCATCGATGAAGAACGCAGCGAAATGCGATAAGTAATGTGAATTGCAGAATTCAGTGAATCATCGAATCTTTGAACGCACCTTGCGCTCTCTGGTATTCCGGAGAGCATGCCTGTTTGAGTATCATGGAATTCTCAAACCTTTAATAATTTGAAGGCTTGGAGTTGGAGGTGCTGGCCTTGGTTGGCTCCTCTGAAATACATTAGCGTCAGTCTCATGGATCGCTTCGGTGTGATAATTATCTGCGCCGTAGTTGTGAAGTAAATACGCTTCTAATCGTCCTGTTGGACAATCTATGACCTAGTAACTGCGAGTGAAGCGGGAAAAGCTCAAATTTAAAATCTGCCGAGTTGTATTCTGGAGAAGCGTTTTCTGGGACCGTGTACAAGTCTCTTGGAACAGAGCGTCATAGAGGGTGAGAATCCCGTCTTTGACACGGACTACCAGTGC-TTTATGATGCGCTCTCAATGAGTCGAGTTGTTTGGGAATGCAGCTCAAAATGGGTGGTAAATTCCATCTAAAGCTAAATATTGGCGAGAGACCGATAGCGAACAAGTACCGTGAGGGAAAGATGAAAAGCACTTTGGAAAGAGAGTTAAACAGTACGTGAAATTGCTGAAAGGGAAACGCTTGAAGTCAGTCGCGTACTCAACCACTTACTACGGGCCAGCATCAGTTTGGAAAAGGAATGTGGCACCGGGTGT-GTTATAGCCGGGACTGAGGAGCACGCGGCGGGGG-TCCACCTGCTTAGGATGCTGGCGTAATGGCTTTAAACGACCCGTCTTGAAACACGGACCAAGGAGTCTAACATGCCTGCGAGTGTTTGGGTGG-AAAACCCGAGCGCGTAATGAAAGTGAA-AGTCGGGACTGTCGCACCGACGCCCGGACCAGACCTGTGACGGCGGTAGAGCATGTATGTTGGGACCCGAAAGATGGTGAACTATGCCTGAATAGGGTGAAGCCAGAGGAAACTCTGGT-GGAGGCTCGTAGCGATTCTGACGTGCAAATCGATCGTCAAATTTGGGTGGGCGAAAGACTAATCGAACCATCTAGTAGCTGGTTCCTGCCGA---------------------------------------------------------------------------------------------------------------------------------------------------------------------------------------------------------------------------------------------------------------------------------------------------------------------------------------------------------------------------------------------------------------
>Hydnophlebia_chrysorhiza_FD_282
TGGCCAAGAGGCATGTGCACGCCCTGCCCACTCTCTACCCCTGTGCACTTATAGTAGGCTGGGTGGGATGACTTGAAAGCTTGTCTATGTTTTACAAACGTTTCAGTCTAAGAATGTCATTCGCTTTAACGCATTAAATACAACTTTCAGCAACGGATCTCTTGGCTCTCGCATCGATGAAGAACGCAGCGAAATGCGATAAGTAATGTGAATTGCAGAATTCAGTGAATCATCGAATCTTTGAACGCACCTTGCGCTCCTTGGTATTCCGAGGAGCATGCCTGTTTGAGTGTCATGGTATTCTCAACCTTCAAAGCTTT----------------------------------------------------------------------------------------------------------------------------------------------------CCTAGTAACTGCGAGTGAAGCGGGAAAAGCTCAAATTTAAAATCTGCCGAGTTGTAGTCTGGAGAAGTGTTTTCCGGGACCGTGTATAAGTCTCTTGGAACAGAGCGTCGTAGAGGGTGAGAATCCCGTCTTTGACATGGACTACCAGTGC-TTTGTGATGCGCTCTCAAAGAGTCGAGTTGTTTGGGAATGCAGCTCAAAATGGGTGGTGAATTCCATCTAAAGCTAAATATTGGCGAGAGACCGATAGCGAACAAGTACCGTGAGGGAAAGATGAAAAGCACTTTGGAAAGAGAGTTAAACAGTACGTGAAATTGCTGAAAGGGAAACGCTTGAAGTCAGTCGCGTACTCAACCACTTTCTACGGGCCAACATCAGTTTGGAAAAGAAATGTGGCACCGGGTGT-GTTATAGTCGGGACTGAGGAGCACGCGGCCGGGG-TCCACGTGCTTAGGATGTTGGCGTAATGGCTTTAAACGACCCGTCTTGAAACACGGACCAAGGAGTCTAACATGCCTGCGAGTGTTTGGGTGG-AAAACCCGAGCGCGTAATGAAAGTGAA-AGTTGGGACTGTCGCACCGACGCCCATACCAGACCTGTGACGGCGGTTGAGCATGTATGTTGGGACCCGAAAGATGGTGAACTATGCCTGAATAGGGTGAAGCCAGAGGAAACTCTGGT-GGAGGCTCGTAGCGATTCTGACGTGCAAATCGATCGTCAAATTTGGGTGGGCGAAAGACTAATCGAACCATCTAGTAGCTGGTTCCTGCCGAAGTTTCCCTCAGGATAGCAGAAACTCATTCAGATTTATGTGGTAAAGCGAATGATTAGAGGCCTTGGGGTTGAAACAACCTTAACCAACTTTAAATATGTAAGAACAAGTCACTTAATTGGACCGCTTGGCGATTGAGAGTTTCTAGTGGGCCATTTTTGGTAAGCAGAACTGGCGATGCGGGATGAACCGAACGTGAGGTTAAGGTGCCGGAATACACGCTCATCAGACACCACAAAAGGTGTTAGTTCATCTAGACAGCAGGACGGTGGCCGAAGTCGGAACCCGCTAAGGAGTGTGTAACAACTCACCTGCCGAATGAACTAGCCCTGAAAATGGATGGCGCTCAAGCGTGTTACCCATACCTTTGAAGTGACGCGACGAGTAGGCAGGCGTGGAG
>Hyphoderma_litschaueri_FP_101740_Sp
TGGTCTTAAGGCATGTGCACGCTTCATTCATCCTATACCTCTGTGCACTCTTCGTAGACTGGCTCGTTATTACAGAGAGTCTATCTATGTTTCACAAACACATCAGTTTTTGAATGTAAATTGCATAAACGCATTAAATACAACTTTCAGCAACGGATCTCTTGGCTCTCGCATCGATGAAGAACGCAGCGAAATGCGATAAGTAATGTGAATTGCAGAATTCAGTGAATCATCGAATCTTTGAACGCACCTTGCGCTCCTTGGTATTCCGAGGAGCATGCCTGTTTGAGTGTCATGTAATCCTCAATCCCCTTTAGTACCTGGGATTGGATCTTGGAGGTGCTGGTTTTAATCAGCTCCTCTTAAATGCATTAGTGTGAACCCTTCAAGTGTCTCCAGTGTAATAATTATTTGCGCTGTAGAGACTTGGCATTCATGCTTCCAATCATCCCTTGGGATAACACTTTGCCTAGTAACTGCGAGTGAAGCGGGAAAAGCTCAAATTTAAAATCTGCCGAGTTGTAATCTGGAGAAGTGTTTTCCGGGACCGTGTACAAGTCTCTTGGAACAGAGCGTCATAGAGGGTGAGAATCCCGTCTTTGACACGGACTACCAGTGC-TTTGTGATGCGCTTTCAAAGAGTCGAGTTGTTTGGGAATGCAGCTCAAAATGGGTGGTAAATTCCATCTAAAGCTAAATATTGGCGAGAGACCGATAGCGAACAAGTACCGTGAGGGAAAGATGAAAAGCACTTTGGAAAGAGAGTTAAACAGTACGTGAAATTGCTGAAAGGGAAACGCTTGAAGTCAGTCGCGTACTCAGCCATTTTCTACGGGCCAGCATCAATTTGGAAAAGGAATGTGGCACCGGGTGT-GTTATAGTCGGGATTGAGGAGCATGCGGCCGGGG-TCCACGTGCTTAGGATGCTGGCGTAATGGCTTTAAACGACCCGTCTTGAAACACGGACCAAGGAGTCTAACATGCCTGCGAGTGTTTGGGTGG-AAAACCCGAGCGCGTAATGAAAGTGAA-AGTTGGGACTGTCGCACCGACGCCCGGACCAGACCTGTGACGGCGGTAGAGCATGTATGTTGGGACCCGAAAGATGGTGAACTATGCCTGAATAGGGTGAAGCCAGAGGAAACTCTGGT-GGAGGCTCGTAGCGATTCTGACGTGCAAATCGATCGTCAAATTTGGGTGGGCGAAAGACTAATCGAACCATCTAGTAGCTGGTTCCTGCCGAAGTTTCCCTCAGGATAGCAGAAACTCATTCAGATTTATGTGGTAAAGCGAATGATTAGAGGCCTTGGGGTTGAAACAACCTTAACCAACTTTAAATATGTAAGAACGAGTCACTTAATTGGACCGCTTGGCGATTGAGAGTTTCTAGTGGGCCATTTTTGGTAAGCAGAACTGGCGATGCGGGATGAACCGAACGCGAGGTTAAGGTGCCGGAATGCACGCTCATCAGACACCACAAAAGGTGTTAGTTCATCTAGACAGCAGGACGGTGGCCGAAGTCGGAATCCGCTAAGGAGTGTGTAACAACTCACCTGCCGAATGAACTAGCCCTGAAAATGGATGGCGCTCAAGCGTGCTACCCATACCTTTAAAGTGATGCGACGAGTAGGCAGGCGTGGAG
>Hyphoderma_mutatum_HHB_15479_Sp
TGGCCTACTGGCATGTGCACGTCTTGCTCATCCTATACCTCTGTGCACTCTTCATAGGTTGGCTTATATAAAGTTTGGGCCTCTCTATGTTTACAAACAACTTCAGTTTTAGAATGTTACTTGCAATAACGCATTATATACAACTTTCAGCAACGGATCTCTTGGCTCTCGCATCGATGAAGAACGCAGCGAAATGCGATAAGTAATGTGAATTGCAGAATTCAGTGAATCATCGAATCTTTGAACGCACCTTGCGCTCTTTGGTATTCCGAAGAGCATGCCTGTTTGAGTGTCATTTTACCCTCAACCCCCTTGGATTAGTGCGGGTTGGATGTGGAGGTGCTGGATTTATTCAGCTCCTCTTAAATGTATTAGTGTGAATGTTACTGAACGCTCCAGTGTGATAATTATCTGCGCTGTTGGACTTTGGTATTCACGCTTCTAACCGTCCGTAAGGACAATACTTTACCTAGTAACTGCGAGTGAAGCGGGAAAAGCTCAAATTTAAAATCTGCCGAGTTGTAGTCTGGAGAAGCGTTTTCCGGGACCGTGTATAAGTCTCTTGGAACAGAGCGTCATAGAGGGTGAGAATCCCGTCTTTGACACGGACTACCAATGC-TTTGTGATGCGCTCTCAAAGAGTCGAGTTGTTTGGGAATGCAGCTCAAAATGGGTGGTAAATTCCATCTAAAGCTAAATATTGGCGAGAGACCGATAGCGAACAAGTACCGTGAGGGAAAGATGAAAAGCACTTTGGAAAGAGAGTTAAACAGTACGTGAAATTGCTGAAAGGGAAACGCTTGAAGTCAGTCGCGTACTCAACCAATTTCTACGGGCCAGCATCAATTTGGAAAAGGAATGTGGCACCGGGTGT-GTTATAGCCGGGATTGAGGAGCACGCGGTCGGGG-TCCACGTGCTTAGGATGCTGGCGTAATGGCTTTAAACGACCCGTCTTGAAACACGGACCAAGGAGTCTAACATGCCTGCGAGTGTTTGGGTGG-AAAACCCGAGCGCGTAATGAAAGTGAA-AGTTGGGACTGTCGCACCGACGCCCGGACCAGACCTGTGACGGCGGTAGAGCATGTATGTTGGGACCCGAAAGATGGTGAACTATGCCTGAATAGGGTGAAGCCAGAGGAAACTCTGGT-GGAGGCTCGTAGCGATTCTGACGTGCAAATCGATCGTCAAATTTGGGTGGGCGAAAGACTAATCGAACCATCTAGTAGCTGGTTCCTGCCGAAGTTTCCCTCAGGATAGCAGAAACTCATTCAGATTTATGTGGTAAAGCGAATGATTAGAGGCCTTGGGGTTGAAACAACCTTAACCAACTTTAAATATGTAAGAACGAGTCACTTGATTGGACCGCTCGGCGATTGAGAGTTTCTAGTGGGCCATTTTTGGTAAGCAGAACTGGCGATGCGGGATGAACCGAACGTGAGGTTAAGGTGCCGGAATACACGCTCATCAGACACCACAAAAGGTGTTAGTTCATCTAGACAGCAGGACGGTGGCCGAAGTCGGAATCCGCTAAGGAGTGTGTAACAACTCACCTGCCGAATGAACTAGCCCTGAAAATGGATGGCGCTCAAGCGTGTTACCCATACCTTTAAAGTGATGCGACGAGTAGGCAGGCGTGGAG
>Hyphodermella_corrugata_MA_Fungi_24238
TGGCCTCGAGGCATGTGCACACCCTGCCCACTCTCAACCTCTGTGCACTTATTGTAGGTCGGTGAAAGGCTCCTGGAAGCCTGCTTATGTTCTACAAACGCTTCAGTTATAGAATGTTTCTTGCTATAACGCATTATATACAACTTTCAGCAACGGATCTCTTGGCTCTCGCATCGATGAAGAACGCAGCGAAATGCGATAAGTAATGTGAATTGCAGAATTCAGTGAATCATCGAATCTTTGAACGCACCTTGCGCTCCCTGGTATTCCGGGGAGCACGCCCGTTTGAGTGTCATGGTATTCTCAACCTTCATAACTTGCGAAGGCTTGGATGTGGAGGTGCTGGCTCTAGTCAGCTCCTCTGAAATGCATTAGCGTGAACTTTACGGATCGTATCAGTGTGATAATTATCTGCGCTGTAGTGTTGAAGTAGTCGCGCTTCTAACCGTCCTTCTGGACAACATCTGACCTAGTAACTGCGAGTGAAGCGGGAAAAGCTCAAATTTAAAATCTGCCGAGTTGTAGTCTGGAGAAGCGTTTTCCGGGACCGTGTACAAGTCTCCTGGAACGGAGCGTCATAGAGGGTGAGAATCCCGTCTTTGACACGGACTACCAGTGC-TTTGTGATGCGCTCTCAAAGAGTCGAGTTGTTTGGGAATGCAGCTCAAAATGGGTGGTAAACTCCATCTAAAGCTAAATATTGGCGAGAGACCGATAGCGAACAAGTACCGTGAGGGAAAGATGAAAAGCACTTTGGAAAGAGAGTTAAACAGTACGTGAAATTGCTGAAAGGGAAACGCTTGAAGTCAGTCGCGTACTCAGCCATTTTCTACGGGCCAGCATCACTTTGGATAAGAAATGTGGCACCGGGTGT-GTTATAGTCGGGAGTGAGGAGCACGC----------------GCTTAGGATGCTGGCGTAATGGCTTTAAACGACCCGTCTTGAAACACGGACCAAGGAGTCTAACATGCCTGCGAGTGTTTGGGTGG-AAAACCCGAGCGCGTAATGAAAGTGAA-AGTTGGGACTGTCGCACCGACGCCCGGACCAGACCTGTGACGGCGGTAGAGCATGTATGTTGGGACCCGAAAGATGGTGAACTATGCCTGAATAGGGTGAAGCCAGAGGAAACTCTGGT-GGAGGCTCGTAGCGATTCTGACGTGCAAATCGATCGTCAAATTTGGGTGGGCGAAAGACTAATCGAACCATCTAGTAGCTGGTTCCTGCCGAAGTTTCCCTCAGGATAGCAGAAACTCGTTCAGATTTATGTGGTAAAGCGAATGATTAGAGGCCTTGGGGTTGAAACAACCTTAACCAACTTTAAATATGTAAGAACAAGTCACTTGATTGGACCGGTTGGCGATTGAGAGTTTCTAGTGGGCCATTTTTGGTAAGCAGAACTGGCGATGCGGGATGAACCGAACGCGAGGTTAAGGTGCCGGAATACACGCTCATCAGACACCACAAAAGGTGTTAGTTCATCTAGACAGCAGGACGGTGGCCGAAGTCGGAACCCGCTAAGGAGTGTGTAACAACTCACCTGCCGAATGAACTAGCCCTGAAAATGGATGGCGCTCAAGCGTGTTACCCATACCTTTGAAGTGACGCGACGAGTAGGCAGGCGTGGAG
>Hyphodermella_corrugata_MA_Fungi_5527
TGGCCTCGAGGCATGTGCACACCCTGCCCACTCTCAACCTCTGTGCACTTATTGTAGGTCGGTGAAAGGCTCCTGGAAGCCTGCTTATGTTCTACAAACGCTTCAGTTATAGAATGTTTCTTGCTATAACGCATTATATACAACTTTCAGCAACGGATCTCTTGGCTCTCGCATCGATGAAGAACGCAGCGAAATGCGATAAGTAATGTGAATTGCAGAATTCAGTGAATCATCGAATCTTTGAACGCACCTTGCGCTCCCTGGTATTCCGGGGAGCACGCCCGTTTGAGTGTCATGGTATTCTCAACCTTCATAACTTGCGAAGGCTTGGATGTGGAGGTGCTGGCTCTAGTCAGCTCCTCTGAAATGCATTAGCGTGAACTTTACGGATCGTATCAGTGTGATAATTATCTGCGCTGTAGTGTTGAAGTAGTCGCGCTTCTAACCGTCCTTCTGGACAACATCTGACCTAGTAACTGCGAGTGAAGCGGGAAAAGCTCAAATTTAAAATCTGCCGAGTTGTAGTCTGGAGAAGCGTTTTCCGGGACCGTGTACAAGTCTCCTGGAACGGAGCGTCATAGAGGGTGAGAATCCCGTCTTTGACACGGACTACCAGTGC-TTTGTGATGCGCTCTCAAAGAGTCGAGTTGTTTGGGAATGCAGCTCAAAATGGGTGGTAAACTCCATCTAAAGCTAAATATTGGCGAGAGACCGATAGCGAACAAGTACCGTGAGGGAAAGATGAAAAGCACTTTGGAAAGAGAGTTAAACAGTACGTGAAATTGCTGAAAGGGAAACGCTTGAAGTCAGTCGCGTACTCAGCCATTTTCTACGGGCCAGCATCACTTTGGATAAGAAATGTGGCACCGGGTGT-GTTATAGTCGGGAGTGAGGAGCACGC----------------GCTTAGGATGCTGGCGTAATGGCTTTAAACGACCCGTCTTGAAACACGGACCAAGGAGTCTAACATGCCTGCGAGTGTTTGGGTGG-AAAACCCGAGCGCGTAATGAAAGTGAA-AGTTGGGACTGTCGCACCGACGCCCGGACCAGACCTGTGACGGCGGTAGAGCATGTATGTTGGGACCCGAAAGATGGTGAACTATGCCTGAATAGGGTGAAGCCAGAGGAAACTCTGGT-GGAGGCTCGTAGCGATTCTGACGTGCAAATCGATCGTCAAATTTGGGTGGGCGAAAGACTAATCGAACCATCTAGTAGCTGGTTCCTGCCGAAGTTTCCCTCAGGATAGCAGAAACTCGTTCAGATTTATGTGGTAAAGCGAATGATTAGAGGCCTTGGGGTTGAAACAACCTTAACCAACTTTAAATATGTAAGAACAAGTCACTTGATTGGACCGGTTGGCGATTGAGAGTTTCTAGTGGGCCATTTTTGGTAAGCAGAACTGGCGATGCGGGATGAACCGAACGCGAGGTTAAGGTGCCGGAATACACGCTCATCAGACACCACAAAAGGTGTTAGTTCATCTAGACAGCAGGACGGTGGCCGAAGTCGGAACCCGCTAAGGAGTGTGTAACAACTCACCTGCCGAATGAACTAGCCCTGAAAATGGATGGCGCTCAAGCGTGTTACCCATACCTTTGAAGTGACGCGACGAGTAGGCAGGCGTGGAG
>Hyphodermella_corrugata_MA_Fungi_61395
TGGCCTCGAGGCATGTGCACACCCTGCCCACTCTCAACCTCTGTGCACTTATTGTAGGTCGGTGAAAGGCTCCTGGAAGCCTGCTTATGTTCTACAAACGCTTCAGTTATAGAATGTTTCTTGCTATAACGCATTATATACAACTTTCAGCAACGGATCTCTTGGCTCTCGCATCGATGAAGAACGCAGCGAAATGCGATAAGTAATGTGAATTGCAGAATTCAGTGAATCATCGAATCTTTGAACGCACCTTGCGCTCCCTGGTATTCCGGGGAGCACGCCCGTTTGAGTGTCATGGTATTCTCAACCTTCATAACTTGCGAAGGCTTGGATGTGGAGGTGCTGGCTCTAGTCAGCTCCTCTGAAATGCATTAGCGTGAACTTTACGGATCGTATCAGTGTGATAATTATCTGCGCTGTAGTGTTGAAGTAGTCGCGCTTCTAACCGTCCTTCTGGACAACATCTGACCTAGTAACTGCGAGTGAAGCGGGAAAAGCTCAAATTTAAAATCTGCCGAGTTGTAGTCTGGAGAAGCGTTTTCCGGGACCGTGTACAAGTCTCCTGGAACGGAGCGTCATAGAGGGTGAGAATCCCGTCTTTGACACGGACTACCAGTGC-TTTGTGATGCGCTCTCAAAGAGTCGAGTTGTTTGGGAATGCAGCTCAAAATGGGTGGTAAACTCCATCTAAAGCTAAATATTGGCGAGAGACCGATAGCGAACAAGTACCGTGAGGGAAAGATGAAAAGCACTTTGGAAAGAGAGTTAAACAGTACGTGAAATTGCTGAAAGGGAAACGCTTGAAGTCAGTCGCGTACTCAGCCATTTTCTACGGGCCAGCATCACTTTGGATAAGAAATGTGGCACCGGGTGT-GTTATAGTCGGGAGTGAGGAGCACGC----------------GCTTAGGATGCTGGCGTAATGGCTTTAAACGACCCGTCTTGAAACACGGACCAAGGAGTCTAACATGCCTGCGAGTGTTTGGGTGG-AAAACCCGAGCGCGTAATGAAAGTGAA-AGTTGGGACTGTCGCACCGACGCCCGGACCAGACCTGTGACGGCGGTAGAGCATGTATGTTGGGACCCGAAAGATGGTGAACTATGCCTGAATAGGGTGAAGCCAGAGGAAACTCTGGT-GGAGGCTCGTAGCGATTCTGACGTGCAAATCGATCGTCAAATTTGGGTGGGCGAAAGACTAATCGAACCATCTAGTAGCTGGTTCCTGCCGAAGTTTCCCTCAGGATAGCAGAAACTCGTTCAGATTTATGTGGTAAAGCGAATGATTAGAGGCCTTGGGGTTGAAACAACCTTAACCAACTTTAAATATGTAAGAACAAGTCACTTGATTGGACCGGTTGGCGATTGAGAGTTTCTAGTGGGCCATTTTTGGTAAGCAGAACTGGCGATGCGGGATGAACCGAACGCGAGGTTAAGGTGCCGGAATACACGCTCATCAGACACCACAAAAGGTGTTAGTTCATCTAGACAGCAGGACGGTGGCCGAAGTCGGAACCCGCTAAGGAGTGTGTAACAACTCACCTGCCGAATGAACTAGCCCTGAAAATGGATGGCGCTCAAGCGTGTTACCCATACCTTTGAAGTGACGCGACGAGTAGGCAGGCGTGGAG
>Hyphodermella_pallidostraminea_LE_286968
TGGCCTCGAGGCATGTGCACACCCTGCCCACTCTCAACCTCTGTGCACTTATTGTAGGTCGGTGAAAGGCTTCTGGAAGCCTTCCTATGTTCTACAAACGCTTCAGTTATAGAATGTCTCTTGCTATAACGCATTATATACAACTTTCAGCAACGGATCTCTTGGCTCTCGCATCGATGAAGAACGCAGCGAAATGCGATAAGTAATGTGAATTGCAGAATTCAGTGAATCATCGAATCTTTGAACGCACCTTGCGCTCCCTGGTATTCCGGGGAGCACGCCCGTTTGAGTGTCATGGTATTCTCAACCTTCATCACTTGTGAAGGCTTGGACTTGGAGGTGCTGGCTCTAGTCGGCTCCTCTGAAATGCATTAGCGTGAACTTTACGGATCGTATCAGTGTGATAATTATCTGCGCTGTAGTGTTGAAGTAGTCGCGCTTCTAACCGTCCTTCTGGACAACACTTGACCTAGTAACTGCGAGTGAAGCGGGAAAAGCTCAAATTTAAAATCTGCCGAGTTGTAGTCTGGAGAAGCGTTTTCCGGGACCGTGTACAAGTCTCCTGGAACGGAGCGTCATAGAGGGTGAGAATCCCGTCTTTGACACGGACTACCAGTGC-TTTGTGATGCGCTCTCAAAGAGTCGAGTTGTTTGGGAATGCAGCTCAAAATGGGTGGTAAACTCCATCTAAAGCTAAATATTGGCGAGAGACCGATAGCGAACAAGTACCGTGAGGGAAAGATGAAAAGCACTTTGGAAAGAGAGTTAAACAGTACGTGAAATTGCTGAAAGGGAAACGCTTGAAGTCAGTCGCGTACTCAGCCATTTTCTACGGGCCAGCATCACTTTGGATAAGAAATGTGGCACCGGGTGT-GTTATAGTCGGGAGTGAGGAGCACGC----------------GCTTAGGATGCTGGCGTAATGGCTTTAAACGACCCGTCTTGAAACACGGACCAAGGAGTCTAACATGCCTGCGAGTGTTTGGGTGG-AAAACCCGAGCGCGCAATGAAAGTGAT-AGTTGGGACTGTCGCACCGACGCCCGGACCAGACCTGTGACGGCGGTAGAGCATGTATGTTGGGACCCGAAAGATGGTGAACTATGCCTGAATAGGGTGAAGCCAGAGGAAACTCTGGT-GGAGGCTCGTAGCGATTCTGACGTGCAAATCGATCGTCAAATTTGGGTGGGCGAAAGACTAATCGAA----------------------------------------------------------------------------------------------------------------------------------------------------------------------------------------------------------------------------------------------------------------------------------------------------------------------------------------------------------------------------------------------------------------------------------------
>Hyphodermella_rosae_FP_150552
TGGCCTCGAGGCATGTGCACACCCTGCCCACTCTCAACCTCTGTGCACTTATTGTAGGTCGGTGGAAGGCTCCTGGAAGCCTGCTTATGTTCTACAAACGCTTCAGTTATAGAATGTTTCTTGCTATAACGCATTATATACAACTTTCAGCAACGGATCTCTTGGCTCTCGCATCGATGAAGAACGCAGCGAAATGCGATAAGTAATGTGAATTGCAGAATTCAGTGAATCATCGAATCTTTGAACGCACCTTGCGCTCCCTGGTATTCCGGGGAGCACGCCCGTTTGAGTGTCATGGTATTCTCAACCTTCCTCACTTGGGAAGGCTTGGATGTGGAGGTGCGGGCTCTAGTCGGCTCCTCTGAAATGCATTAGCGTGAACTTTACGGATCGTATCAGTGTGATAATTATCTGCGCTGTAGTGTTGAAGTAGTCGCGCTTCTAACCGTCCTTCTGGACAACATCTGACCTAGTAACTGCGAGTGAAGCGGGAAAAGCTCAAATTTAAAATCTGCCGAGTTGTAGTCTGGAGAAGCGTTTTCCGGGACCGTGTACAAGTCTCCTGGAACGGAGCGTCATAGAGGGTGAGAATCCCGTCTTTGACACGGACTACCAGTGC-TTTGTGATGCGCTCTCAAAGAGTCGAGTTGTTTGGGAATGCAGCTCAAAATGGGTGGTAAACTCCATCTAAAGCTAAATATTGGCGAGAGACCGATAGCGAACAAGTACCGTGAGGGAAAGATGAAAAGCACTTTGGAAAGAGAGTTAAACAGTACGTGAAATTGCTGAAAGGGAAACGCTTGAAGTCAGTCGCGTACTCAGCCATTTTCTACGGGCCAGCATCACTTTGGATAAGAAATGTGGCACCGGGTGT-GTTATAGTCGGGAGTGAGGAGCACGC----------------GCTTAGGATGCTGGCGTAATGGCTTTAAACGACCCGTCTTGAAACACGGACCAAGGAGTCTAACATGCCTGCGAGTGTTTGGGTGG-AAAACCCGAGCGCGTAATGAAAGTGAA-AGTTGGGACTGTCGCACCGACGCCCGGACCAGACCTGTGACGGCGGTAGAGCATGTATGTTGGGACCCGAAAGATGGTGAACTATGCCTGAATAGGGTGAAGCCAGAGGAAACTCTGGT-GGAGGCTCGTAGCGATTCTGACGTGCAAATCGATCGTCAAATTTGGGTGGGCGAAAGACTAATCGAACCATCTAGTAGCTGGTTCCTGCCGAAGTTTCCCTCAGGATAGCAGAAACTCGTTCAGATTTATGTGGTAAAGCGAATGATTAGAGGCCTTGGGGTTGAAACAACCTTAACCAACTTTAAATATGTAAGAACAAGTCACTTGATTGGACCGGTTGGCGATTGAGAGTTTCTAGTGGGCCATTTTTGGTAAGCAGAACTGGCGATGCGGGATGAACCGAACGCGAGGTTAAGGTGCCGGAATACACGCTCATCAGACACCACAAAAGGTGTTAGTTCATCTAGACAGCAGGACGGTGGCCGAAGTCGGAACCCGCTAAGGAGTGTGTAACAACTCACCTGCCGAATGAACTAGCCCTGAAAATGGATGGCGCTCAAGCGTGTTACCCATACCTTTGAAGTGACGCGACGAGTAGGCAGGCGTGGAG
>Hyphodermella_rosae_GC_1608_2
TGGCCTCGAGGCATGTGCACACCCTGCCCACTCTCAACCTCTGTGCACTTATTGTAGGTCGGTGGAAGGCTCCTGGAAGCCTGCTTATGTTCTACAAACGCTTCAGTTATAGAATGTTTCTTGCTATAACGCATTATATACAACTTTCAGCAACGGATCTCTTGGCTCTCGCATCGATGAAGAACGCAGCGAAATGCGATAAGTAATGTGAATTGCAGAATTCAGTGAATCATCGAATCTTTGAACGCACCTTGCGCTCCCTGGTATTCCGGGGAGCACGCCCGTTTGAGTGTCATGGTATTCTCAACCTTCCTCACTTGGGAAGGCTTGGATGTGGAGGTGCGGGCTCTAGTCGGCTCCTCTGAAATGCATTAGCGTGAACTTTACGGATCGTATCAGTGTGATAATTATCTGCGCTGTAGTGTTGAAGTAGTCGCGCTTCTAACCGTCCTTCTGGACAACATCTGACCTAGTAACTGCGAGTGAAGCGGGAAAAGCTCAAATTTAAAATCTGCCGAGTTGTAGTCTGGAGAAGCGTCTTCCGGGACCGTGTACAAGTCTCCTGGAACGGAGCGTCATAGAGGGTGAGAATCCCGTCTTTGACACGGACTACCAGTGC-TTTGTGATGCGCTCTCAAAGAGTCGAGTTGTTTGGGAATGCAGCTCAAAATGGGTGGTAAACTCCATCTAAAGCTAAATATTGGCGAGAGACCGATAGCGAACAAGTACCGTGAGGGAAAGATGAAAAGCACTTTGGAAAGAGAGTTAAACAGTACGTGAAATTGCTGAAAGGGAAACGCTTGAAGTCAGTCGCGTACTCAGCCATTTTCTACGGGCCAGCATCACTTTGGATAAGAAATGTGGCACCGGGTGT-GTTATAGTCGGGAGTGAGGAGCACGC----------------GCTTAGGATGCTGGCGTAATGGCTTTAAACGACCCGTCTTGAAACACGGACCAAGGAGTCTAACATGCCTGCGAGTGTTTGGGTGG-AAAACCCGAGCGCGTAATGAAAGTGAA-AGTTGGGACTGTCGCACCGACGCCCGGACCAGACCTGTGACGGCGGTAGAGCATGTATGTTGGGACCCGAAAGATGGTGAACTATGCCTGAATAGGGTGAAGCCAGAGGAAACTCTGGT-GGAGGCTCGTAGCGATTCTGACGTGCAAATCGATCGTCAAATTTGGGTGGGCGAAAGACTAATCGAACCATCTAGTAGCTGGTTC----------------------------------------------------------------------------------------------------------------------------------------------------------------------------------------------------------------------------------------------------------------------------------------------------------------------------------------------------------------------------------------------------------------------
>Hyphodermella_suiae_LWZ_20190613_54
TGGCCTCGAGGCATGTGCACGCCCTGCCCACTCTCAACCTCTGTGCACTTACTGTAGGTCGGTGAAAGGCTTCTGGAAGCCTTCCTATGTTCTACAAACGCTTCAGTTATAGAATGTCTTTTGCTATAACGCATTATATACAACTTTCAGCAACGGATCTCTTGGCTCTCGCATCGATGAAGAACGCAGCGAAATGCGATAAGTAATGTGAATTGCAGAATTCAGTGAATCATCGAATCTTTGAACGCACCTTGCGCTCCTTGGTATTCCGAGGAGCACGCCCGTTTGAGTGTCATGGTATTCTCAACCTTCATAACTTGCGAAGGCTTGGACTTGGAGGTGCTGGCTCTAGTCAGCTCCTCTGAAATGCATTAGCGTGAACTTTACGGATCGTATCAGTGTGATAATTATCTGCGCTGTAGTGTTGAAGTAGTCGCGCTTCTAATCGTCCTTCTGGACAATACTTGACCTAGTAACTGCGAGTGAAGCGGGAAAAGCTCAAATTTAAAATCTGCCGAGTTGTAGTCTGGAGAAGCGTTTTCCGGGACCGTGTACAAGTCTCCTGGAACGGAGCGTCATAGAGGGTGAGAATCCCGTCTTTGACACGGACTACCAGTGC-TTTGTGATGCGCTCTCAAAGAGTCGAGTTGTTTGGGAATGCAGCTCAAAATGGGTGGTAAACTCCATCTAAAGCTAAATATTGGCGAGAGACCGATAGCGAACAAGTACCGTGAGGGAAAGATGAAAAGCACTTTGGAAAGAGAGTTAAACAGTACGTGAAATTGCTGAAAGGGAAACGCTTGAAGTCAGTCGCGTACTCAGCCATTTTCTACGGGCCAGCATCACTTTGGATAAGAAATGTGGCACCGGGTGT-GTTATAGTCGGGAGTGAGGAGCACGC----------------GCTTAGGATGCTGGCGTAATGGCTTTAAACGACCCGTCTTGAAACACGGACCAAGGAGTCTAACATGCCTGCGAGTGTTTGGGTGG-AAAACCCGAGCGCGTAATGAAAGTGAA-AGTTGGGACTGTCGCACCGACGCCCGGACCAGACCTGTGACGGCGGTAGAGCATGTATGTTGGGACCCGAAAGATGGTGAACTATGCCTGAATAGGG-GAAGCCAGAGGAAACTCTGGT-GGAGGCTCGTAGCGATTCTGACGTGCAAATCGATCGTCAAATTTGGGTGGGCGAAAGACTAATCGAACCATTTAGTAGCTGGTTCCTGCCGAAGTTTCCCTCAGGATAGCAGAAACTCGTTCAGATTTATGTGGTAAAGCGAATGATTAGAGGCCTTGGGGTTGAAACAACCTTAACCAACTTTAAATATGTAAGAACAAGTCACTTGATTGGACCGGTTGGCGATTGAGAGTTTCTAGTGGGCCATTTTTGGTAAGCAGAACTGGCGATGCGGGATGAACCGAACGCGAGGTTAAGGTGCCGGAATACACGCTCATCAGACACCACAAAAGGTGTTAGTTCATCTAGACAGCAGGACGGTGGCCGAAGTCGGAACCCGCTAAGGAGTGTGTAACAACTCACCTGCCGAATGAAC----------------------------------------------------------------------------
>Hyphodermella_suiae_LWZ_20191208_13
TGGCCTCGAGGCATGTGCACGCCCTGCCCACTCTCAACCTCTGTGCACTTACTGTAGGTCGGTGAAAGGCTTCTGGAAGCCTTCCTATGTTCTACAAACGCTTCAGTTATAGAATGTCTTTTGCTATAACGCATTATATACAACTTTCAGCAACGGATCTCTTGGCTCTCGCATCGATGAAGAACGCAGCGAAATGCGATAAGTAATGTGAATTGCAGAATTCAGTGAATCATCGAATCTTTGAACGCACCTTGCGCTCCTTGGTATTCCGAGGAGCACGCCCGTTTGAGTGTCATGGTATTCTCAACCTTCATAACTTGCGAAGGCTTGGACTTGGAGGTGCTGGCTCTAGTCAGCTCCTCTGAAATGCATTAGCGTGAACTTTACGGATCGTATCAGTGTGATAATTATCTGCGCTGTAGTGTTGAAGTAGTCGCGCTTCTAATCGTCCTTCTGGACAATACTTGA-----------------------------------------------------------------------------------------------------------------------------------------------------------------------------------------------------------------------------------------------------------------------------------------------------------------------------------------------------------------------------------------------------------------------------------------------------------------------------------------------------------------------------------------------------------------------------------------------------------------------------------------------------------------------------------------------------------------------------------------------------------------------------------------------------------------------------------------------------------------------------------------------------------------------------------------------------------------------------------------------------------------------------------------------------------------------------------------------------------------------------------------------------------------------------------------------------------------------
>Irpex_lacteus_FD_9
TGGCCTCGAGGCATGTGCACGCCTGGCCCACTCTTAACCTCTGTGCACTTTATGTAAGAGAAAAAAATGGTGCGAGAGGCTTTCTTATGTTCTACAAACGCTTCAGTTATAGAATGTCAACTGTTATAACACATTATATACAACTTTCAGCAACGGATCTCTTGGCTCTCGCATCGATGAAGAACGCAGCGAAATGCGATAAGTAATGTGAATTGCAGAATTCAGTGAATCATCGAATCTTTGAACGCACCTTGCACTCCTTGGTATTCCGAGGAGTATGCCTGTTTGAGTCTCATGGTATTCTCRACCCCTAAATTTAAAGCGGGCTTGGACTTGGAGGTGTCGGCCCTGGTCGACTCCTCTGAAATGCATTAGCGTGAATCTTACGGATCGCTTCAGTGTGATAATTATCTGCGCTGTGGTGTTGAAGTATTCATGCTTCGAACCGTCTCCTGAGACAATTTTGACCCTAGTAACTGCGAGTGAAGCGGGAAAAGCTCAAATTTAAAATCTGCCGAGTTGTATTCTAGAGAAGTGTTTTCCGGGACCGTGTATAAGTCTCTTGGAATAGAGCGTCATAGAGGGTGAGAATCCCGTCTTTGACACGGACTACCAATGC-TTTGTGATACACTCTCAAAGAGTCGAGTTGTTTGGGAATGCAGCTCAAAATGGGTGGTAAATTCCATCTAAAGCTAAATATTGGCGAGAGACCGATAGCGAACAAGTACCGTGAGGGAAAGATGAAAAGCACTTTGGAAAGAGAGTTAAACAGTACGTGAAATTGCTGAAAGGGAAACGCTTGAAGTCAGTCGCGTACTCAACCATTTTCTACGGGCCAGCATCAGTTTGGAAAAGAAATGTGGCATCGGATGT-GTTATAGTCGGGACTGAGGAGCACGC----------------GCTTAGGATGCTGGCGTAATGGCTTTAAACGACCCGTCTTGAAACACGGACCAAGGAGTCTAACAAACCTGCGAGTATTTGGGTGG-TAAACCCGAGTGCGCAATGAAAGTGAA-AGTTGGGACTGTCGCACCGACGCCCGGACCAGACCTGTGACGGCGGTAGAGCATGTTTGTTGGGACCCGAAAGATGGTGAACTATGCCTGAATAGGGTGAAGCCAGAGGAAACTCTGGT-GGAGGCTCGTAGCGATTCTGACGTGCAAATCGATCGTCAAATTTGGGTGGGCGAAAGACTAATCGAACCATCTAGTAGCTGGTTCCTGCCGAAGTTTCCCTCAGGATAGCAGAAACTCATTCAGATTTATGTGGTAAAGCGAATGATTAGAGGCCTTGGGGTTGAAACAACCTTAACCAACTTTAAATATGTAAGAACGAGTCACTTAGTTGGACCGCTCGGCGATTGAGAGTTTCTAGTGGGCCATTTTTGGTAAGCAGAACTGGCGATGCGGGATGAACCGAACGTGAGGTTAAGGTGCCGGAATACACGCTCATCAGACACCACAAAAGGTGTTAGTTCATCTAGACAGCAGGACGGTGGCCGAAGTCGGAACCCGCTAAGGAGTGTGTAACAACTCACCTGCCGAATGAACTAGCCCTGAAAATGGATGGCGCTCAAGCGTGTTACCCATACCTTTTAAGTGATACGACGAGTAGGCAGGCGTGGAG
>Meruliopsis_albostramineus_HHB_10729
TGGCCTAAAGGCATGTGCACGCTTGGCCCACTCTTAACCACTGTGCACTTTTTGTAGGAACGGTCAGATGATCAGAAAACCTTTCTATGTTTTACAAACGCTTCAGTTATAGAATGTCACTTGCAATAATGCATTATATACAACTTTCAGCAACGGATCTCTTGGCTCTCGCATCGATGAAGAACGCAGCGAAATGCGATAAGTAATGTGAATTGCAGAATTCAGTGAATCATCGAATCTTTGAACGCACCTTGCGCTCCTTGGTATTCCGAGGAGCATGCCTGTTTGAGTATCATGGAATTCTCAACTCCTCAATTTTAAGTGAGCTTGGATTTGGAGGTGTTGGCTTTAATCAACTCCTCTGAAATGGATTAGCGTGAATCTTACGGATCGCTTCAGTGTGATAATTGTCTACGCTGTGGCTGTGAAGTGTTCATGCTTACAATCGTCTCTTGAGACAATATATGACCTAGTAACGGCGAGTGAAGCGGGAAGAGCTCAAATTTAAAATCTGCCGAGTTGTAGTCTAGAGAAGTGTTTTCCGGGACCGTGTACAAGTCTCTTGGAACAGAGCGTCATAGAGGGTGAGAATCCCGTCTTTGACACGGACTACCAATGC-TTTGTGATGCGCTCTCAAAGAGTCGAGTTGTTTGGGAATGCAGCTCAAAATGGGTGGTAAATTCCATCTAAAGCTAAATATTGGCGAGAGACCGATAGCGAACAAGTACCGTGAGGGAAAGATGAAAAGCACTTTGGAAAGAGAGTTAAACAGTACGTGAAATTGCTGAAAGGGAAACGCTTGAAGTCAGTCGCGTACTCAGCCATTTTCTACGGGCCAGCATCAGTTTGGATAAGGAATGTGGCACCGGGTGT-GTTATAGCCGGGACTGAGGAGCACGCGGCCGGGG-TCCACGTGCTTAGGATGCTGGCGTAATGGCTTTAAACGACCCGTCTTGAAACACGGACCAAGGAGTCTAACATACCTGCGAGTGTTTGGGTGG-TAAACCCGAGCGCGTAATGAAAGTGAT-AGTTGGGACTGTCGCACCGACGCCCGGACCAGACCTGTGACGGCGGTAGAGCATGTATGCTGGGACCCGAAAGATGGTGAACTATGCCTGAATAGGGTGAAGCCAGAGGAAACTCTGGT-GGAGGCTCGTAGCGATTCTGACGTGCAAATCGATCGTCAAATTTGGGTGGGCGAAAGACTAATCGAACCATCTAGTAGCTGGTTCCTGCCGAAGTTTCCCTCAGGATAGCAGAAACTCATTCAGATTTATGTGGTAAAGCGAATGATTAGAGGCCTTGGGGTTGAAACAACCTTAACCAACTTTAAATATGTAAGAACAAGTCACTTGATTGGACCGCTTGGCGATTGAGAGTTTCTAGTGGGCCATTTTTGGTAAGCAGAACTGGCGATGCGGGATGAACCGAACGCGAGGTTAAGGTGCCGGAATACACGCTCATCAGACACCACAAAAGGTGTTAGTTCATCTAGACAGCAGGACGGTGGCCGAAGTCGGAACCCGCTAAGGAGTGTGTAACAACTCACCTGCCGAATGAACTAGCCCTGAAAATGGATGGCGCTCAAGCGTGTTACCCATACCTTTGAAGTGACGCGACGAGTAGGCAGGCGTGGAG
>Mycoacia_fuscoatra_HHB_10782_Sp
TGGGGTCGGGATAAGTGCACGCCCTTGACATTCTCAACCCCTGTGCACTTATTGTAGGCTCGGTGGAAAGGCCTGAAAGCTTGCCTATGTTTAACACACGCTTCAGTCTATGAATGTCATTTGCGATAACGCATTAAATACAACTTTCAACAACGGATCTCTTGGCTCTCGCATCGATGAAGAACGCAGCGAAATGCGATAAGTAATGTGAATTGCAGAATTCAGTGAATCATCGAATCTTTGAACGCACCTTGCGCTCCTTGGTATTCCGAGGAGCATGCCTGTTTGAGTGTCATGGAATTCTCAACCTTCAACACGTGAGAAGGCTTGGACTTGGAGGTGTTGGCTGGAGTCGACTCCTCTGAAATGTATTAGTGCGAACCTTACGGATCGCTTCGGTGTGATAATTGTCTACGCCGTGGTGTTGAAGTATTCGAGCTTCTAACAGTCCGCAAGGACAATTTTTGACCTAGTAACTGCGAGTGAAGCGGGAAAAGCTCAAATTTAAAATCTGCCGAGTTGTAGTCTAGAGAAGTGTTTTCCGGGACCGTGTACAAGTCTCTTGGAACAGAGCGTCATAGAGGGTGAGAATCCCGTCTTTGACACGGACTACCAGTGC-TTTGTGATGCGCTCTCAAAGAGTCGAGTTGTTTGGGAATGCAGCTCAAAATGGGTGGTAAATTCCATCTAAAGCTAAATATTGGCGAGAGACCGATAGCGAACAAGTACCGTGAGGGAAAGATGAAAAGCACTTTGGAAAGAGAGTTAAACAGTACGTGAAATTGTTGAAAGGGAAACGCTTGAAGTCAGTCGCGTACTCAACCACTTTCTACGGGCCAACATCAGTTTGGAAAAGGAATGTGGCACCGGGTGT-GTTATAGCCGGGACTGAGGAGCACGCGGCCGGGG-TCCACGTGCTTAGGATGTTGGCGTAATGGCTTTAAGCGACCCGTCTTGAAACACGGACCAAGGAGTCTAACATGCCTGCGAGTGTTTGGGTGG-AAAACCCGAGCGCGCAATGAAAGTGAA-AGTTGGGACTGTCGCACCGACGCCCATACCAGACCTGTGACGGCGGTTGAGCATGTATGTTGGGACCCGAAAGATGGTGAACTATGCCTGAATAGGGTGAAGCCAGAGGAAACTCTGGT-GGAGGCTCGTAGCGATTCTGACGTGCAAATCGATCGTCAAATTTGGGTGGGCGAAAGACTAATCGAACCATCTAGTAGCTGGTTCCTGCCGAAGTTTCCCTCAGGATAGCAGAAACTCGTTCAGATTTATGTGGTAAAGCGAATGATTAGAGGCCTTGGGGTTGAAACAACCTTAACCAACTTTAAATATGTAAGAACGAGTCACTTAGTTGGACCGCTCGGCGATTGAGAGTTTCTAGTGGGCCATTTTTGGTAAGCAGAACTGGCGATGCGGGATGAACCGAACGTGAGGTTAAGGTGCCGGAATACACGCTCATCAGACACCACAAAAGGTGTTAGTTCATCTAGACAGCAGGACGGTGGCCGAAGTCGGAATCCGCTAAGGAGTGTGTAACAACTCACCTGCCGAATGAACTAGCCCTGAAAATGGATGGCGCTCAAGCGTGTTACCCATACCTTTGAAGTGACGCGACGAGTAGGCAGGCGTGGAG
>Odontoefibula_orientalis_Wu_0805_59
TGGTCTTGAGGCATGTGCACGCCCTACCCACTCTCAACCTCTGTGCACTTACTGTAGGTCGGTGAAAGGTTCCTGGAAGCCTTCCTATGTTCTACAAACGCTTCAGTTTTAGAATGTAACTTGCTATAACGCACTATATACAACTTTCAGCAACGGATCTCTTGGCTCTCGCATCGATGAAGAACGCAGCGAAATGCGATAAGTAATGTGAATTGCAGAATTCAGTGAATCATCGAATCTTTGAACGCACCTTGCGCTCCCTGGTATTCCGGGGAGCACGCCTGTTTGAGTGTCATGGTATTCTCAACCTTCATAACTTGCGAAGGCTTGGATTTGGAGGTGCTGGCTCTAGTCGGCTCCTCTTAAATGCATTAGCGTGAACTTTGCCGATCGTATCAGTGTGATAATTATCTGCGCTGTAGTGTTGAAGCAGTCGCGCTTCTAACCGTCTTTCGGGACAATCTTTGACCTAGTAACTGCGAGTGAAGCGGGAAAAGCTCAAATTTAAAATCTGCCGAGTTGTAGTCTGGAGAAGCGTCTTCCGGGACCGTGTACAAGTCTCCTGGAACGGAGCGTCATAGAGGGTGAGAATCCCGTCTTTGACACGGACTACCAGTGC-TTTGTGATGCGCTCTCAAAGAGTCGAGTTGTTTGGGAATGCAGCTCAAAATGGGTGGTAAACTCCATCTAAAGCTAAATATTGGCGAGAGACCGATAGCGAACAAGTACCGTGAGGGAAAGATGAAAAGCACTTTGGAAAGAGAGTTAAACAGTACGTGAAATTGCTGAAAGGGAAACGCTTGAAGTCAGTCGCGTACTCAGCCATTTTCTACGGGCCAGCATCACTTTGGATAAGGAATGTGGCACCGGGTGT-GTTATAGCCGGGAGTGAGGAGCACGCGGCGGGGG-TCCACCTGCTTAGGATGCTGGCGTAATGGCTTTAAACGACCCGTCTTGAAACACGGACCAAGGAGTCTAACATGCCTGCGAGTGTTTGGGTGG-AAAACCCGAGCGCGTAATGAAAGTGAA-AGTTGGGACTGTCGCACCGACGCCCGGACCAGACCTGTGACGGCGGTAGAGCATGTATGTTGGGACCCGAAAGATGGTGAACTATGCCTGAATAGGGTGAAGCCAGAGGAAACTCTGGT-GGAGGCTCGTAGCGATTCTGACGTGCAAATCGATCGTCAAATTTGGGTGGGCGAAAGACTAATCGAACCATA-----------------------------------------------------------------------------------------------------------------------------------------------------------------------------------------------------------------------------------------------------------------------------------------------------------------------------------------------------------------------------------------------------------------------------------
>Odontoefibula_orientalis_Wu_0910_57
TGGTCTTGAGGCATGTGCACGCCCTACCCACTCTCAACCTCTGTGCACTTACTGTAGGTCGGTGAAAGGTTCCTGGAAGCCTTCCTATGTTCTACAAACGCTTCAGTTTTAGAATGTAACTTGCTATAACGCACTATATACAACTTTCAGCAACGGATCTCTTGGCTCTCGCATCGATGAAGAACGCAGCGAAATGCGATAAGTAATGTGAATTGCAGAATTCAGTGAATCATCGAATCTTTGAACGCACCTTGCGCTCCCTGGTATTCCGGGGAGCACGCCTGTTTGAGTGTCATGGTATTCTCAACCTTCATAACTTGCGAAGGCTTGGATTTGGAGGTGCTGGCTCTAGTCGGCTCCTCTTAAATGCATTAGCGTGAACTTTGCCGATCGTATCAGTGTGATAATTATCTGCGCTGTAGTGTTGAAGCAGTCGCGCTTCTAACCGTCCTTCAGGACAATCTTTGACCTAGTAACTGCGAGTGAAGCGGGAAAAGCTCAAATTTAAAATCTGCCGAGTTGTAGTCTGGAGAAGCGTCTTCCGGGACCGTGTACAAGTCTCCTGGAACGGAGCGTCATAGAGGGTGAGAATCCCGTCTTTGACACGGACTACCAGTGC-TTTGTGATGCGCTCTCAAAGAGTCGAGTTGTTTGGGAATGCAGCTCAAAATGGGTGGTAAACTCCATCTAAAGCTAAATATTGGCGAGAGACCGATAGCGAACAAGTACCGTGAGGGAAAGATGAAAAGCACTTTGGAAAGAGAGTTAAACAGTACGTGAAATTGCTGAAAGGGAAACGCTTGAAGTCAGTCGCGTACTCAGCCATTTTCTACGGGCCAGCATCACTTTGGATAAGGAATGTGGCACCGGGTGT-GTTATAGCCGGGAGTGAGGAGCACGCGGCGGGGG-TCCACCTGCTTAGGATGCTGGCGTAATGGCTTTAAACGACCCGTCTTGAAACACGGACCAAGGAGTCTAACATGCCTGCGAGTGTTTGGGTGG-AAAACCCGAGCGCGTAATGAAAGTGAA-AGTTGGGACTGTCGCACCGACGCCCGGACCAGACCTGTGACGGCGGTAGAGCATGTATGTTGGGACCCGAAAGATGGTGAACTATGCCTGAATAGGGTGAAGCCAGAGGAAACTCTGGT-GGAGGCTCGTAGCGATTCTGACGTGCAAATCGATCGTC-AATTTGGGTGGGCGAAAGACTAATCG-ACCATCTAGTAGCTGGT------------------------------------------------------------------------------------------------------------------------------------------------------------------------------------------------------------------------------------------------------------------------------------------------------------------------------------------------------------------------------------------------------------------------
>Oxychaete_cervinogilva_Dmitry_Schigel_5216
TGGTATTGTTACATGTGCACGCCTGGCCCACTCTCAACCTCTGTGCACTTATTGTAGGCTGGTGGAAGGGTATTGGAAGCCTTCCTATGTTCTACAAACGCTTCAGTTTAAGAATGTAATCTGCTATAACGCACTATATACAACTTTCAGCAACGGATCTCTTGGCTCTCGCATCGATGAAGAACGCAGCGAAATGCGATAAGTAATGTGAATTGCAGAATTCAGTGAATCATCGAATCTTTGAACGCACCTTGCGCTCCCTGGTATTCCGGGGAGCATGCCTGTTTGAGTGTCATGGTATCCTCAACCTTCATAACTGTCGAAGGCTTGGACTTGGAGGTGCTGGCTCTAGTCGGCTCCTCTGAAATATATTAGCGTGAGTGTAACGGATCGCTTCGGTGTGATAATTATCTGCGCCGTGGTCGTGAAGTACTTGCGCTTCTAATCGTCCTTCTGGACAATTTTTGACCTAGTAACTGCGAGTGAAGCGGGAAAAGCTCAAATTTAAAATCTGCCGAGTTGTAATCTGGAGAAGCGTCTTCCGGGACCGTGTACAAGTCTCCTGGAACGGAGCGTCATAGAGGGTGAGAATCCCGTCTTTGACACGGACTACCAGTGC-TCTGTGATGCGCTCTCAAAGAGTCGAGTTGTTTGGGAATGCAGCTCAAAATGGGTGGTAAACTCCATCTAAAGCTAAATATTGGCGAGAGACCGATAGCGAACAAGTACCGTGAGGGAAAGATGAAAAGCACTTTGGAAAGAGAGTTAAACAGTACGTGAAATTGCTGAAAGGGAAACGCTTGAAGTCAGTCGCGTACTCAGCCATTTTCTACGGGCCAGCATCACTTTGGAAAAGGAATGTGGCACCGGGTGT-GTTATAGCCGGGAGTGAGGAGCACGCGGCGGGGC-TCTACCTGCTTAGGATGCTGGCGTAATGGCTTTAAACGACCCGTCTTGAAACACGGACCAAGGAGTCTAACATGCCTGCGAGTGTTTGGGTGG-AAAACCCGAGCGCGTAATGAAAGTGAA-AGTTGGGACTGTCGCACCGACGCCCGGACCAGACCTGTGACGGCGGTAGAGCATGTATGTTGGGACCCGAAAGATGGTGAACTATGCCTGAATAGGGTGAAGCCAGAGGAAACTCTGGT-GGAGGCTCGTAGCGATTCTGACGTGCAAATCGATCGTCAAATTTGGGTGGGCGAAAGACTAATCGAACCATCTAGTAGCTGGTTCCTGCCGAAGTTTCCCTCAGGATAGCAGAAACTCGTTCAGATTTATGTGGTAAAGCGAATGATTAGAGGCCTTGGGGTTGAAACAACCTTAACCAACTTTAAATATGTAAGAACAAGTCACTTGATTGGACCGGTTGGCGATTGAGAGTTTCTAGTGGGCCATTTTTGGTAAGCAGAACTGGCGATGCGGGATGAACCGAACGCGAGGTTAAGGTGCCGGAATACACGCTCATCAGACACCACAAAAGGTGTTAGTTCATCTAGACAGCAGGACGGTGGCCGAAGTCGGAATCCGCTAAGGAGTGTGTAACAACTCACCTGCCGAATGAACTAGCCCTGAAAATGGATGGCGCTCAAGCGTGTTACCCATACCTTTGAAGTGACGCGACGAGTAGGCAGGCGTGGAG
>Phaeophlebiopsis_caribbeana_HHB_6990
TGGTCTCGGGACATGTGCACGCCTGGCCCACTCTCAACCATTGTGCACTTATTGTAGGTCGGTTGGAAAGGTCGGAAGACCTTCCTATGTTCTACAAACGCTTCAGTCATAGAATGTCACTTGCTATAACGCACTATATACAACTTTCAGCAACGGATCTCTTGGCTCTCGCATCGATGAAGAACGCAGCGAAATGCGATAAGTAATGTGAATTGCAGAATTCAGTGAATCATCGAATCTTTGAACGCACCTTGCGCTCCCTGGTATTCCGGGGAGCATGCCTGTTTGAGTATCATGGAATTCTCAACCTTCAATACTTGCGAAGGCTTGGACTTGGAGGTGCTGGCTGCAGTCGGCTCCTCTGAAATGAATTAGCGTGAATACTATGGATCGCTTCAGTGTGATAATTATCTGCGCTGTAGTCGTGAAGTATTCGCGCTTCTAATCGTCCTTTAGGACAATTATGAACCTAGTAACTGCGAGTGAAGCGGGAAAAGCTCAAATTTAAAATCTGCCGAGTTGTAATCTGGAGAAGTGTTTTCCGGGACCGTGTACAAGTCTCTTGGAACAGAGCGTCRTAGAGGGTGAGAATCCCGTCTTTGACAYGGACTACCAATGC-TTTGTGATACACTCTCAAAGAGTCGAGTTGTTTGGGAATGCAGCTCAAAATGGGTGGTAAATTCCATCTAAAGCTAAATATTGGCGAGAGACCGATAGCGAACAAGTACCGTGAGGGAAAGATGAAAAGCACTTTGGAAAGAGAGTTAAACAGTACGTGAAATTGCTGAAAGGGAAACGCTTGAAGTCAGTCGCGTACTCAACCATTTACTACGGGCCAGCATCAGTTTGGATAAGAAATGTGGCATCGGATGT-GTTATAGTCGGGACTGAGGAGCACGCGGCGGGGG-TCCACCTGCTTAGGATGCTGGCGTAATGGCTTTAAACGACCCGTCTTGAAACACGGACCAAGGAGTCTAACATGCCTGCGAGTGTTTGGGTGG-AAAACCCGAGCGCGTAATGAAAGTGAA-AGTTGGGACTGTCGCACCGACGCCCGGACCAGACCTGTGACGGCGGTAGAGCATGTATGTTGGGACCCGAAAGATGGTGAACTATGCCTGAATAGGGTGAAGCCAGAGGAAACTCTGGT-GGAGGCTCGTAGCGATTCTGACGTGCAAATCGATCGTCAAATTTGGGTGGGCGAAAGACTAATCGAACCATCTAGTAGCTGGTTCCTGCCGAAGTTTCCCTCAGGATAGCAGAAACTCATTCAGATTTATGTGGTAAAGCGAATGATTAGAGGCCTTGGGGTTGAAACAACCTTAACCAACTTTAAATATGTAAGAACAAGTCACTTGATTGGACCGGTTGGCGATTGAGAGTTTCTAGTGGGCCATTTTTGGTAAGCAGAACTGGCGATGCGGGATGAACCGAACGCGAGGTTAAGGTGCCGGAATACACGCTCATCAGACACCACAAAAGGTGTTAGTTCATCTAGACAGCAGGACGGTGGCCGAAGTCGGAACCCGCTAAGGAGTGTGTAACAACTCACCTGCCGAATGAACTAGCCCTGAAAATGGATGGCGCTCAAGCGTGTTACCCATACCTTTGAAGTGACGCGACGAGTAGGCAGGCGTGGAG
>Phaeophlebiopsis_peniophoroides_FP_150577
TGGTCTCGGGACATGTGCACGCCTGACCCACTCTCAACCCCTGTGCACTTATTGTAGGTCGGTGGAAAGACTTTGGAAGCCTTCCTATGTTCTACAAACGCTTCAGTTATAGAATGTCATACGCTATAACGCATTATATACAACTTTCAGCAACGGATCTCTTGGCTCTCGCATCGATGAAGAACGCAGCGAAATGCGATAAGTAATGTGAATTGCAGAATTCAGTGAATCATCGAATCTTTGAACGCACCTTGCGCTCCCTGGTATTCCGGGGAGCATGCCTGTTTGAGTATCATGGAATTCTCAACCTTCAATACTTCGTAAGGCTTGGACTTGGAGGTGCTGGTTCTAGTCGGCTCCTCTGAAATGTATTAGCGTGAATACTATGGATCGCTTCGGTGTGATAATTATCTGCGCCGTGGTCGTGAAGTATTCGCGCTTCTAATCGTCCTTCGGGACAAAATTGAA----------------------------------------------CCGAGTTGTAATCTGGAGAAGCGTTTTCTGGGACCGTGTACAAGTCTCTTGGAACAGAGCGTCATAGAGGGTGAGAATCCCGTCTTTGACACGGACTACCAATGC-TATGTGATGCGCTCTCAAAGAGTCGAGTTGTTTGGGAATGCAGCTCAAAATGGGTGGTAAATTCCATCTAAAGCTAAATATTGGCGAGAGACCGATAGCGAACAAGTACCGTGAGGGAAAGATGAAAAGCACTTTGGAAAGAGAGTTAAACAGTACGTGAAATTGCTGAAAGGGAAACGCTTGAAGTCAGTCGCGTACTCAACCATTTACTACGGGCCAGCATCAGTTTGGATAAGAAATGTGGCATCGGATGT-GTTATAGTCGGGACTGAGGAGCACGCGGCGGGGGTTCCACCTGCTTCGGATGCTGGCGTAATGGCTTTAAACGACCCGTCTTGAAACACGGACCAAGGAGTCTAACATGCCTGCGAGTGTTTGGGTGG-AAAACCCGAGCGCGTAATGAAAGTGAA-AGTTGGGACTGTCGCACCGACGCCCGGATCAGACCTGTGACGGCGGTAGAGCATGTATGTTGGGACCCGAAAGATGGTGAACTATGCCTGAATAGGGTGAAGCCAGAGGAAACTCTGGT-GGAGGCTCGTAGCGATTCTGACGTGCAAATCGATCGTCAAATTTGGGTGGGCGAAAGACTAATCGAACCATCTAGTAGCTGGTTCCTGCCGAAGTTTCCCTCAGGATAGCAGAAACTCATTCAGATTTATGTGGTAAAGCGAATGATTAGAGGCCTTGGGGTTGAAACAACCTTAACCAACTTTAAATATGTAAGAACAAGTCACTTGATTGGACCGGTTGGCGATTGAGAGTTTCTAGTGGGCCATTTTTGGTAAGCAGAACTGGCGATGCGGGATGAACCGAACGTGAGGTTAAGGTGCCGGAATACACGCTCATCAGACACCACAAAAGGTGTTAGTTCATCTAGACAGCAGGACGGTGGCCGAAGTCGGAATCCGCTAAGGAGTGTGTAACAACTCACCTGCCGAATGAACTAGCCCTGAAAATGGATGGCGCTCAAGCGTGTTACCCATACCTTTGAAGTGACGCGACGAGTAGGCAGGCGTGGAG
>Phanerina_mellea_Dai_9667
TGGTCCGAGGGCATGTGCACACCTGGCCCACTCTCAACCTCTGTGCACTTATTGTAGGTCGGCAGAAGAGTATTGGAAGCCTTCCTATGTTTTACAAACGCTTCAGTTTAAGAATGTAATCTGCTATAACGCATTATATACAACTTTCAGCAACGGATCTCTTGGCTCTCGCATCGATGAAGAACGCAGCGAAATGCGATAAGTAATGTGAATTGCAGAATTCAGTGAATCATCGAATTTTTGAACGCACCTTGCGCTCCCTGGTATTCCGGGGAGCATGCCTGTTTGAGTGTCATGGTATTCTCAACCTTCATAACTGTCGAAGGCTTGGATTTGGAGGTGCTGGCTTTAGTCGGCTCCTCTGAAATGCATTAGCGTGAGTGTAACGGATCGCTTCGGTGTGATAATTATCTGCGCCGTGGTCGTGAAGTGCTTGCGCTTCTAGCCGTCCTTCTGGACAATCTTTGACCTAGTAACTGCGAGTGAAGCGGGAAAAGCTCAAATTTAAAATCTGCCGAGTTGTAATCTGGAGAAGCGTCTTCCGGGACCGTGTACAAGTCTCCTGGAACGGAGCGTCATAGAGGGTGAGAATCCCGTCTTTGACACGGACTACCAGTGC-TCTGTGATGCGCTCTCAAAGAGTCGAGTTGTTTGGGAATGCAGCTCAAAATGGGTGGTAAACTCCATCTAAAGCTAAATATTGGCGAGAGACCGATAGCGAACAAGTACCGTGAGGGAAAGATGAAAAGCACTTTGGAAAGAGAGTTAAACAGTACGTGAAATTGCTGAAAGGGAAACGCTTGAAGTCAGTCGCGTACTCAGCCATTTTCTACGGGCCAGCATCACTTTGGAAAAGGAATGTGGCACCGGGTGT-GTTATAGCCGGGAGTGAGGAGCACGCGGCGGGGC-TCCACCTGCTTAGGATGCTGGCGTAATGGCTTTAAACGACCCGTCTTGAAACACGGACCAAGGAGTCTAACATGCCTGCGAGTGTTTGGGTGG-AAAACCCGAGCGCGTAATGAAAGTGAA-AGTTGGGACTGTCGCACCGACGCCCGGACCAGACCTGTGACGGCGGTAGAGCATGTATGTTGGGACCCGAAAGATGGTGAACTATGCCTGAATAGGGTGAAGCCAGAGGAAACTCTGGT-GGAGGCTCGTAGCGATTCTGACGTGCAAATCGATCGTCAAATTTGGGTGGGCGAAAGACTAATCGAACCATCTAGTAGCTGGTTCCTGCCGAAGTTTCCCTCAGGATAGCAGAAACTCATTCAGATTTATGTGGTAAAGCGAATGATTAGAGGCCTTGGGGTTGAAACAACCTTAACCAACTTTAAATATGTAAGAACAAGTCACTTGATTGGACCGGTTGGCGATTGAGAGTTTCTAGTGGGCCATTTTTGGTAAGCAGAACTGGCGATGCGGGATGAACCGAACGCGAGGTTAAGGTGCCGGAATACACGCTCATCAGACACCACAAAAGGTGTTAGTTCATCTAGACAGCAGGACGGTGGCCGAAGTCGGAATCCGCTAAGGAGTGTGTAACAACTCACCTGCCGAATGAACTAGCCCTGAAAATGGATGGCGCTCAAGCGTGTTACCCATACCTTTGAAGTGACGCGACGAGTAGGCAGGCGTGGAG
>Phanerina_mellea_WEI_17_224
TGGTCCGAGGGCATGTGCACACCTGGCCCACTCTCAACCTCTGTGCACTTATTGTAGGTCGGCAGAAGAGTATTGGAAGCCTTCCTATGTTTTACAAACGCTTCAGTTTAAGAATGTAATCTGCTATAACGCATTATATACAACTTTCAGCAACGGATCTCTTGGCTCTCGCATCGATGAAGAACGCAGCGAAATGCGATAAGTAATGTGAATTGCAGAATTCAGTGAATCATCGAATCTTTGAACGCACCTTGCGCTCCCTGGTATTCCGGGGAGCATGCCTGTTTGAGTGTCATGGTATTCTCAACCTTCATAACTGTCGAAGGCTTGGATTTGGAGGTGCTGGCTTTAGTCGGCTCCTCTGAAATGCATTAGCGTGAGTGTAACGGATCGCTTCGGTGTGATAATTATCTGCGCCGTGGTCGTGAAGTGCTTGCGCTTCTAGCCGTCCTTCTGGACAATCTTTGACCTAGTAACTGCGAGTGAAGCGGGAAAAGCTCAAATTTAAAATCTGCCGAGTTGTAATCTGGAGAAGCGTCTTCCGGGACCGTGTACAAGTCTCCTGGAACGGAGCGTCATAGAGGGTGAGAATCCCGTCTTTGACACGGACTACCAGTGC-TCTGTGATGCGCTCTCAAAGAGTCGAGTTGTTTGGGAATGCAGCTCAAAATGGGTGGTAAACTCCATCTAAAGCTAAATATTGGCGAGAGACCGATAGCGAACAAGTACCGTGAGGGAAAGATGAAAAGCACTTTGGAAAGAGAGTTAAACAGTACGTGAAATTGCTGAAAGGGAAACGCTTGAAGTCAGTCGCGTACTCAGCCATTTTCTACGGGCCAGCATCACTTTGGAAAAGGAATGTGGCACCGGGTGT-GTTATAGCCGGGAGTGAGGAGCACGCGGCGGGGC-TCCACCTGCTTAGGATGCTGGCGTAATGGCTTTAAACGACCCGTCTTGAAACACGGACCAAGGAGTCTAACATGCCTGCGAGTGTTTGGGTGG-AAAACCCGAGCGCGTAATGAAAGTGAA-AGTTGGGACTGTCGCACCGACGCCCGGACCAGACCTGTGACGGCGGTAGAGCATGTATGTTGGGACCCGAAAGATGGTGAACTATGCCTGAATAGGGTGAAGCCAGAGGAAACTCTGGT-GGAGGCTCGTAGCGATTCTGACGTGCAAATCGATCGTCAAATTTGGGTGGGCGAAAGACTAATCGAACCATCTAGTAGCTGGTTCCTGC------------------------------------------------------------------------------------------------------------------------------------------------------------------------------------------------------------------------------------------------------------------------------------------------------------------------------------------------------------------------------------------------------------------
>Phanerochaete_alnea_Spirin_8829a
TGGCCCGGGGGCATGTGCACGCCTGGCCCACTCTCAACCTCTGTGCACTTGTTGTAGGTCGGCGGAAGGGCGTTGGAAGCCTTCCTATGCTTTACAAACGCTTCAGTTTAAGAATGTAATCTGCTATAACGCACTATATACAACTTTCAGCAACGGATCTCTTGGCTCTCGCATCGATGAAGAACGCAGCGAAATGCGATAAGTAATGTGAATTGCAGAATTCAGTGAATCATCGAATCTTTGAACGCACCTTGCGCTCCCTGGTATTCCGGGGAGCATGCCTGTTTGAGTGTCATGGTACTCTCAATCTTCATAACTTGCGAAGGTTTGGATTTGGAGGTGCCGGCTTCAGTCGGCTCCTCTTAAATGGATTAGCGTGAGTGTAACGGATCGCTTCGGTGTGATAATTATCTGCGCCGTGGTTGTGAAGTACTTGCGCTTCTAACCGTCCTTCTGGACAAACTCTGA-----------------------------------------------------------------------------------------------------------------------------------------------------------------------------------------------------------------------------------------------------------------------------------------------------------------------------------------------------------------------------------------------------------------------------------------------------------------------------------------------------------------------------------------------------------------------------------------------------------------------------------------------------------------------------------------------------------------------------------------------------------------------------------------------------------------------------------------------------------------------------------------------------------------------------------------------------------------------------------------------------------------------------------------------------------------------------------------------------------------------------------------------------------------------------------------------------------------------
>Phanerochaete_australis_HHB_7105_Sp
TGGCCTCGGGGCATGTGCACACCTGGCCCACTCTCAACCTCTGTGCACTTGTTGTAGGTCGGCAGAAGGGCGTTGGAAGCCTTCCTATGTTCTACAAACGCTTCAGTTTAAGAATGTAACTTGCTATAACGCACTTTATACAACTTTCAGCAACGGATCTCTTGGCTCTCGCATCGATGAAGAACGCAGCGAAATGCGATAAGTAATGTGAATTGCAGAATTCAGTGAATCATCGAATCTTTGAACGCACCTTGCGCTCCCTGGTATTCCGGGGAGCATGCCTGTTTGAGTGTCATGGTATTCTCATCCTTCATAACTTGCGAAGGCATGGACTTGGAGGTGCTGGTTCCAATCGGCTCCTCTTAAATGTATTAGCGTGAGTGTAACGGATCGCTTCGGTGTGATAATTATCTGCGCCGTGGTCGTGAAGTACTTGCGCTTCTAACCGTCCTTATGGACAACCTTTGACCTAGTAACTGCGAGTGAACCGGGAAAAGCTCAAATTTAAAATCTGCCGAGTTGTAATCTGGAGAAGCGTCTTCCGGGACCGTGTACAAGTCTCCTGGAACGGAGCGTCATAGAGGGTGAGAATCCCGTCTTTGACACGGACTACCAGTGC-TCTGTGATGCGCTCTCAAAGAGTCGAGTTGTTTGGGAATGCAGCTCAAAATGGGTGGTAAACTCCATCTAAAGCTAAATATTGGCGAGAGACCGATAGCGAACAAGTACCGTGAGGGAAAGATGAAAAGCACTTTGGAAAGAGAGTTAAACAGTACGTGAAATTGCTGAAAGGGAAACGCTTGAAGTCAGTCGCGTACTCAGCCATTTCCTACGGGCCAGCATCACTTTGGAAAAGGAATGTGGCACCGGGTGT-GTTATAGCCGGGAGTGAGGAGCACGCGGCGGGGC-TCCACCTGCTTAGGATGCTGGCGTAATGGCTTTAAACGACCCGTCTTGAAACACGGACCAAGGAGTCTAACATGCCTGCGAGTGTTTGGGTGG-AAAACCCGAGCGCGTAATGAAAGTGAA-AGTTGGGACTGTCGCACCGACGCCCGGACCAGACCTGTGACGGCGGTAGAGCATGTATGTTGGGACCCGAAAGATGGTGAACTATGCCTGAATAGGGTGAAGCCAGAGGAAACTCTGGT-GGAGGCTCGTAGCGATTCTGACGTGCAAATCGATCGTCAAATTTGGGTGGGCGAAAGACTAATCGAACCATCTAGTAGCTGGTTCCTGCCGAAGTTTCCCTCAGGATAGCAGAAACTCGTTCAGATTTATGTGGTAAAGCGAATGATTAGAGGCCTTGGGGTTGAAACAACCTTAACCAACTTTAAATATGTAAGAACAAGTCACTTGATTGGACCGGTTGGCGATTGAGAGTTTCTAGTGGGCCATTTTTGGTAAGCAGAACTGGCGATGCGGGATGAACCGAACGCGAGGTTAAGGTGCCGGAATACACGCTCATCAGACACCACAAAAGGTGTTAGTTCATCTAGACAGCAGGACGGTGGCCGAAGTCGGAATCCGCTAAGGAGTGTGTAACAACTCACCTGCCGAATGAACTAGCCCTGAAAATGGATGGCGCTCAAGCGTGTTACCCATACCTTTGAAGTGACGCGACGAGTAGGCAGGCGTGGAG
>Phanerochaete_burtii_HHB_4618_Sp
TGGCCTAGAGGTATGTGCACGCCTGGCCCACTCTCAACCTCTGTGCACCTGTTGTAGGTTCGGTGGAAAGGCTTGGAAACCTTCCTATGTTTTACAAACGCTTCAGTTTAAGAATGTGTTCTGCTATAACCCACTATATACAACTTTCAGCAACGGATCTCTTGGCTCTCGCATCGATGAAGAACGCAGCGAAATGCGATAAGTAATGTGAATTGCAGAATTCAGTGAATCATCGAATCTTTGAACGCACCTTGCGCTCCCTGGTATTCCGGGGAGCATGCCTGTTTGAGTGTCATGGTATTCTCAACCTTCTGTAATGTCGAAGGCTTGGATTTGGAGGTGCTGGCTTCAGTCAGCTCCTCTTAAATGCATTAGCGCGAGTGTAACGGATCGCTTCGGTGTGATAATTATCTGCGCCGTAGTTGTGAAGTGCTTGTGCTTCTAATCGTCCTTCTGGACAAATTCTGACCTAGTAACTGCGAGTGAAGCGGGAAAAGCTCAAATTTAAAATCTGTCGAGTTGTAATCTGGAGAAGCGTCTTCCGGGACCGTGTACAAGTCTTCTGGAACGGAGCGTCATAGAGGGTGAGAATCCCGTCTTTGACACGGACTACCAGTGC-TTTGTGATGCGCTCTCAAAGAGTCGAGTTGTTTGGGAATGCAGCTCCAAATGGGTGGTAAACTCCATCTAAAGCTAAATATTGGCGAGAGACCGATAGCGAACAAGTACCGTGAGGGAAAGATGAAAAGCACTTTGGAAAGAGAGTTAAACAGTACGTGAAATTGCTGAAAGGGAAACGCTTGAAGTCAGTCGCGTACTCAGCCATTTCCTACGGGCCAGCATCACTTTGGAAAAGGAATGTGGCACCGGGTGT-GTTATAGCCGGGAGTGAGGAGCACGCGGCGGGGC-TCCACCTGCTTAGGATGCTGGCGTAATGGCTTTAAACGACCCGTCTTGAAACACGGACCAAGGAGTCTAACATGCCTGCGAGTGTTTGGGTGG-AAAACCCGAGCGCGCAATGAAAGTGAA-AGTTGGGACTGTCGCACCGACGCCCGGACCTGAACTGTGACGGCGGTAGAGCATGCATGTTGGGACCCGAAAGATGGTGAACTATGCCTGAATAGGGTGAAGCCAGAGGAAACTCTGGT-GGAGGCTCGTAGCGATTCTGACGTGCAAATCGATCGTCAAATTTGGGTGGGCGAAAGACTAATCGAACCATCTAGTAGCTGGTTCCTGCCGAAGTTTCCCTCAGGATAGCAGAAACTCGTTCAGATTTATGTGGTAAAGCGAATGATTAGAGGCCTTGGGGTTGAAACAACCTTAACCAACTTTAAATATGTAAGAACAAGTCACTTGATTGGACCGGTTGGCGATTGAGAGTTTCTAGTGGGCCATTTTTGGTAAGCAGAACTGGCGATGCGGGATGAACCGAACGCGAGGTTAAGGTGCCGGAATACACGCTCATCAGACACCACAAAAGGTGTTAGTTCATCTAGACAGCAGGACGGTGGCCGAAGTCGGAACCCGCTAAGGAGTGTGTAACAACTCACCTGCCGAATGAACTAGCCCTGAAAATGGATGGCGCTCAAGCGTGTTACCCATACCTTTGAAGTGACGCGACGAGTAGGCAGGCGTGGAG
>Phanerochaete_canobrunnea_CHWC_1506_66
TGGCCTCGGGGCATGTGCACGCCTGGCCCACTCTCAACCTCTGTGCACTTATTGTAGGTCGGTGGAAAGGCATTGAAAGCCTTCCTATGTTCTACAAACGCTTCAGTTTAAGAATGTAATCTGCTATAACGCACTATATACAACTTTCAGCAACGGATCTCTTGGCTCTCGCATCGATGAAGAACGCAGCGAAATGCGATAAGTAATGTGAATTGCAGAATTCAGTGAATCATCGAATCTTTGAACGCACCTTGCGCTCCCTGGTATTCCGGGGAGCATGCCTGTTTGAGTGTCATGGTATTCTCAACCTTCATAACTTGCGGAGGCTTGGATTTGGAGGTGCTGGCTACAGTCGGCTCCTCTTAAATGCATTAGCGTGAGTGTAACGAATCGCTTCGGTGTGATAATTATCTGCGCCGTGGTCGTGAAGTACTTGCGCTTCTAACCGTCCTTCTGGACAATTTATGA--TAGTAACTGCGAGTGAAGCGGGAAAAGCTCAAATTTAAAATCTGCCGAGTTGTATTCTGGAGAAGCGTCTTCCGGGACCGTGTACAAGTCTCCTGGAACGGAGCGTCATAGAGGGTGAGAATCCCGTCTTTGACACGGACTACCAGTGC-TTTGTGATGCGCTCTCAAAGAGTCGAGTTGTTTGGGAATGCAGCTCAAAATGGGTGGTAAACTCCATCTAAAGCTAAATATTGGCGAGAGACCGATAGCGAACAAGTACCGTGAGGGAAAGATGAAAAGCACTTTGGAAAGAGAGTTAAACAGTACGTGAAATTGCTGAAAGGGAAACGCTTGAAGTCAGTCGCGTACTCAGCCATTTCCTACGGGCCAGCATCACTTTGGAAAAGGAATGTGGCACCGGGTGT-GTTATAGCCGGGAGTGAGGAGCACGCGGCGGGGC-TCTACCTGCTTAGGATGCTGGCGTAATGGCTTTAAACGACCCGTCTTGAAACACGGACCAAGGAGTCTAACATGCCTGCGAGTGTTTGGGTGG-AAAACCCGAGCGCGTAATGAAAGTGAA-AGTTGGGACTGTCGCACCGACGCCCGGACCAGACCTGTGACGGCGGTAGAGCATGTATGTTGGGACCCGAAAGATGGTGAACTATGCCTGAATAGGGTGAAGCCAGAGGAAACTCTGGT-GGAGGCTCGTAGCGATTCTGACGTGCAAATCGATCGTCAAATTTGGGTGGGCGAAAGACTAATCGAACCATCTAGTAGCTGGTTCCTGCCGAAGTTTCCCTCAGGATAGCAGAAACTCGTTCAGATTTATGTGGTAAAGCGAATGATTAGAGGCCTTGGGGTTGAAACAACCTTAACCAACTTTAAATATGTAAGAACAAGTCACTTGATTGGACCGGTTGGCGATTGAGAGTTTCTAGTGGGCCATTTTTGGTAAGCAGAACTGGCGATGCGGGATGAACCGAACGCGAGGTTAAGGTGCCGGAATACACGCTCATCAGACACCACAAAAGGTGTTAGTTCATCTAGACAGCAGGACGGTGGCCGAAGTCGGAACCCGCTAAGGAGTGTGTAACAACTCACCTGCCGAATGAACTAGCCCTGAAAATGGATGGCGCTCAAGCGTGTTACCCATACCTTTGAAGTGACGCGACGAGTAGG-----------
>Phanerochaete_ericina_HHB_2288
TGGCCTCGGGGCATGTGCACGCCTGGCCCACTCTCAACCTCTGTGCACTCATTGTAGGTCGGTGGAAAGGCATTGAAAGCCTTCCTATGTTCTACAAACGCTTCAGTTTAAGAATGTATTCTGCTATAACGCACTATATACAACTTTCAGCAACGGATCTCTTGGCTCTCGCATCGATGAAGAACGCAGCGAAATGCGATAAGTAATGTGAATTGCAGAATTCAGTGAATCATCGAATCTTTGAACGCACCTTGCGCTCCCTGGTATTCCGGGGAGCATGCCTGTTTGAGTGTCATGGTATTCTCAACCTTCATAACTTGCGAAGGCTTGGACTTGGAGGTGCTGGCTACAGTCGGCTCCTCTTAAATGCATTAGCGTGAGTGTAACAGATCGCTTCGGTGTGATAATTATCTGCGCCGTGGTCGTGAAGTACTTGCGCTTCTAACCGTCCTTCTGGACAACTTATGACCTAGTAACTGCGAGTGAAGCGGGAAAAGCTCAAATTTAAAATCTGCCGAGTTGTAGTCTGGAGAAGCGTTTTCCGGGACCGTGTACAAGTCTCCTGGAACGGAGCGTCATAGAGGGTGAGAATCCCGTCTTTGACACGGACTACCAGTGC-TTTGTGATGCGCTCTCAAAGAGTCGAGTTGTTTGGGAATGCAGCTCAAAATGGGTGGTAAACTCCATCTAAAGCTAAATATTGGCGAGAGACCGATAGCGAACAAGTACCGTGAGGGAAAGATGAAAAGCACTTTGGAAAGAGAGTTAAACAGTACGTGAAATTGCTGAAAGGGAAACGCTTGAAGTCAGTCGCGTACTCAGCCATTTCCTACGGGCCAGCATCACTTTGGAAAAGGAATGTGGCACCGGGTGT-GTTATAGCCGGGAGTGAGGAGCACGCGGCGGGGC-TCCACCTGCTTAGGATGCTGGCGTAATGGCTTTAAACGACCCGTCTTGAAACACGGACCAAGGAGTCTAACATGCCTGCGAGTGTTTGGGTGG-AAAACCCGAGCGCGTAATGAAAGTGAA-AGTTGGGACTGTCGCACCGACGCCCGGACCAGACCTGTGACGGCGGTAGAGCATGTATGTTGGGACCCGAAAGATGGTGAACTATGCCTGAATAGGGTGAAGCCAGAGGAAACTCTGGT-GGAGGCTCGTAGCGATTCTGACGTGCAAATCGATCGTCAAATTTGGGTGGGCGAAAGACTAATCGAACCATCTAGTAGCTGGTTCCTGCCGAAGTTTCCCTCAGGATAGCAGAAACTCGTTCAGATTTATGTGGTAAAGCGAATGATTAGAGGCCTTGGGGTTGAAACAACCTTAACCAACTTTAAATATGTAAGAACAAGTCACTTGATTGGACCGGTTGGCGATTGAGAGTTTCTAGTGGGCCATTTTTGGTAAGCAGAACTGGCGATGCGGGATGAACCGAACGCGAGGTTAAGGTGCCGGAATACACGCTCATCAGACACCACAAAAGGTGTTAGTTCATCTAGACAGCAGGACGGTGGCCGAAGTCGGAACCCGCTAAGGAGTGTGTAACAACTCACCTGCCGAATGAACTAGCCCTGAAAATGGATGGCGCTCAAGCGTGTTACCCATACCTTTGAAGTGACGCGACGAGTAGGCAGGCGTGGAG
>Phanerochaete_fusca_Wu_1409_161
TGGTCCCGGGGCATGTGCACGCCTGGCCCACTCTCAACCTCTGTGCACTTACTGTAGGTCGGTGGAAAAGCATTGGAAGCCTTCCTATGTTTTACAAACGCTTCAGTTTAAGAATGTATTCTGCTATAACGCACTATATACAACTTTCAGCAACGGATCTCTTGGCTCTCGCATCGATGAAGAACGCAGCGAAATGCGATAAGTAATGTGAATTGCAGAATTCAGTGAATCATCGAATCTTTGAACGCACCTTGCGCTCCCTGGTATTCCGGGGAGCATACCTGTTTGAGTGTCATGGTATTCTCAACCTTCATAACTTGCGAAGGCTTGGACTTGGAGGTGCTGGCTACAGTCGGCTCCTCTTAAATGTATTAGCGTGAGTGTAACGGATCGCTTCGGTGTGATAATTATCTGCGCCGTGGTTGTGAAGTACTTGCGCTTCTAACCGTCCTTCTGGACAAATTATGACCTAGTAACTGCGAGTGAAGCGGGAAAAGCTCAAATTTAAAATCTGCCGAGTTGTAGTCTGGAGAAGCGTTTTCCGGGACCGTGTACAAGTCTCCTGGAACGGAGCGTCATAGAGGGTGAGAATCCCGTCTTTGACACGGACTACCAGTGC-TTTGTGATGCGCTCTCAAAGAGTCGAGTTGTTTGGGAATGCAGCTCAAAATGGGTGGTAAACTCCATCTAAAGCTAAATATTGGCGAGAGACCGATAGCGAACAAGTACCGTGAGGGAAAGATGAAAAGCACTTTGGAAAGAGAGTTAAACAGTACGTGAAATTGCTGAAAGGGAAACGCTTGAAGTCAGTCGCGTACTCAGCCATTTCCTACGGGCCAGCATCACTTTGGAAAAGGAATGTGGCACCGGGTGT-GTTATAGCCGGGAGTGAGGAGCACGCGGCGGGGC-TCCACCTGCTTCGGATGCTGGCGTAATGGCTTTAAACGACCCGTCTTGAAACACGGACCAAGGAGTCTAACATGCCTGCGAGTGTTTGGGTGG-AAAACCCGAGCGCGTAATGAAAGTGAA-AGTTGGGACTGTCGCACCGACGCCCGGACCAGACCTGTGACGGCGGTAGAGCATGTATGTTGGGACCCGAAAGATGGTGAACTATGCCTGAATAGGGTGAAGCCAGAGGAAACTCTGGT-GGAGGCTCGTAGCGATTCTGACGTGCAAATCGATCGTCAAATTTGGGTGG--CGAAGACTAATCGAACCATCTAGTAGCTGG-------------------------------------------------------------------------------------------------------------------------------------------------------------------------------------------------------------------------------------------------------------------------------------------------------------------------------------------------------------------------------------------------------------------------
>Phanerochaete_laevis_HHB_15519_Sp
TGGCCTCGGGGCATGTGCACACCTGGCCCACTCTCAACCTCTGTGCACTTACTGTAGGTCGGTGGAAAGGTTCTGGAAGCTTTCCTATGTTCTACAAACGCTTCAGTTTAAGAATGTTATCTGCTATAACGAATTATATACAACTTTCAGCAACGGATCTCTTGGCTCTCGCATCGATGAAGAACGCAGCGAAATGCGATAAGTAATGTGAATTGCAGAATTCAGTGAATCATCGAATCTTTGAACGCACCTTGCGCTCCCTGGTATTCCGGGGAGCATGCCTGTTTGAGTGTCATGGTATTCTCAACCTTCATAGCTTGCGGAGGCTTGGATTTGGAGGTGCTGGCTACAGTCAGCTCCTCTTAAATGCATTAGCGTGAGTGTAACGGATCGCTTCGGTGTGATAATTATCTGCGCCGTAGTCGTGAAGTGCTTGCGCTTCTAACCGTCCTTCTGGACAGCATATGACCTAGTAACTGCGAGTGAAGCGGGAAAAGCTCAAATTTAAAATCTGCCGAGTTGTAGTCTGGAGAAGTGTTTTCCGGGACCGTGTACAAGTCTCCTGGAACGGAGCGTCATAGAGGGTGAGAATCCCGTCTTTGACACGGACTACCAGTGC-TTTGTGATGCGCTCTCAAAGAGTCGAGTTGTTTGGGAATGCAGCTCAAAATGGGTGGTAAACTCCATCTAAAGCTAAATATTGGCGAGAGACCGATAGCGAACAAGTACCGTGAGGGAAAGATGAAAAGCACTTTGGAAAGAGAGTTAAACAGTACGTGAAATTGCTGAAAGGGAAACGCTTGAAGTCAGTCGCGTACTCAGCCACTTCCTACGGGCCAGCATCACTTTGGAAAAGGAATGTGGCACCGGGTGT-GTTATAGCCGGGAGTGAGGAGCACGCGGCGGGGC-TCCACCTGCTTAGGATGCTGGCGTAATGGCTTTAAACGACCCGTCTTGAAACACGGACCAAGGAGTCTAACATGCCTGCGAGTGTTTGGGTGG-TAAACCCGAGCGCGTAATGAAAGTGAA-AGTTGGGACTGTCGCACCGACGCCCGGACCAGACCTGTGACGGCGGTAGAGCATGTATGTTGGGACCCGAAAGATGGTGAACTATGCCTGAATAGGGTGAAGCCAGAGGAAACTCTGGT-GGAGGCTCGTAGCGATTCTGACGTGCAAATCGATCGTCAAATTTGGGTGGGCGAAAGACTAATCGAACCATCTAGTAGCTGGTTCCTGCCGAAGTTTCCCTCAGGATAGCAGAAACTCGTTCAGATTTATGTGGTAAAGCGAATGATTAGAGGCCTTGGGGTTGAAACAACCTTAACCAACTTTAAATATGTAAGAACAAGTCACTTGATTGGACCGGTTGGCGATTGAGAGTTTCTAGTGGGCCATTTTTGGTAAGCAGAACTGGCGATGCGGGATGAACCGAACGCGAGGTTAAGGTGCCGGAATACACGCTCATCAGACACCACAAAAGGTGTTAGTTCATCTAGACAGCAGGACGGTGGCCGAAGTCGGAACCCGCTAAGGAGTGTGTAACAACTCACCTGCCGAATGAACTAGCCCTGAAAATGGATGGCGCTCAAGCGTGTTACCCATACCTTTGAAGTGACGCGACGAGTAGGCAGGCGTGGAG
>Phanerochaete_porostereoides_He_1908
TGGTCCCGGGGCATGTGCACGCCTGGCCCACTCTCAACCTCTGTGCACTTACTGTAGGTCGGTGGAAAGGCATTGGAAGCCTTCCTATGTTTTACAAACGCTTCAGTTTAAGAATGTATTCTGCTATAACGCACTATATACAACTTTCAGCAACGYATCTCTTGGCTCTCGCATCGATGAAGAACGCAGCGAAATGCGATAAGTAATGTGAATTGCAGAATTCAGTGAATCATCGAATCTTTGAACGCACCTTGCGCTCCCTGGTATTCCGGGGAGCATACCTGTTTGAGTGTCATGGTATTCTCAACCTTCATAACTTGCGAAGGCTTGGACTTGGAGGTGCTGGCTACAGTCGGCTCCTCTTAAATGTATTAGCGTGAGTGTAACGGATCGCTTCGGTGTGATAATTATCTGCGCCGTGGTTGTGAAGTACTTGCGCTTCTAACCGTCCTTCTGGACAAATTATGACCTAGTAACTGCGAGTGAAGCGGGAAAAGCTCAAATTTAAAATCTGCCGAGTTGTAGTCTGGAGAAGCGTTTTCCGGGACCGTGTACAAGTCTCCTGGAACGGAGCGTCATAGAGGGTGAGAATCCCGTCTTTGACACGGACTACCAGTGC-TTTGTGATGCGCTCTCAAAGAGTCGAGTTGTTTGGGAATGCAGCTCAAAATGGGTGGTAAACTCCATCTAAAGCTAAATATTGGCGAGAGACCGATAGCGAACAAGTACCGTGAGGGAAAGATGAAAAGCACTTTGGAAAGAGAGTTAAACAGTACGTGAAATTGCTGAAAGGGAAACGCTTGAAGTCAGTCGCGTACTCAGCCATTTCCTACGGGCCAGCATCACTTTGGAAAAGGAATGTGGCACCGGGTGT-GTTATAGCCGGGAGTGAGGAGCACGCGGCGGGGC-TCCACCTGCTTCGGATGCTGGCGTAATGGCTTTAAACGACCCGTCTTGAAACACGGACCAAGGAGTCTAACATGCCTGCGAGTGTTTGGGTGG-AAAACCCGAGCGCGTAATGAAAGTGAA-AGTTGGGACTGTCGCACCGACGCCCGGACCAGACCTGTGACGGCGGTAGAGCATGTATGTTGGGACCCGAAAGATGGTGAACTATGCCTGAATAGGGTGAAGCCAGAGGAAACTCTGGT-GGAGGCTCGTAGCGATTCTGACGTGCAAATCGATCGTCAAATTTGGGTGGGCGAAAGACTAATCGAACCATCTAGTAGCTGGTTCCTGCCGAAGTTTCCCTCAGGATAGCAGAAACTCGTTCAGATTTATGTGGTAAAGCGAATGATTAGAGGCCTTGGGGTTGAAACAACCTTAACCAACTTTAAATATGTAAGAACAAGTCACTTGATTGGACCGGTTGGCGATTGAGAGTTTCTAGTGGGCCATTTTTGGTAAGCAGAACTGGCGATGCGGGATGAACCGAACGCGAGGTTAAGGTGCCGGAATACACGCTCATCAGACACCACAAAAGGTGTTAGTTCATCTAGACAGCAGGACGGTGGCCGAAGTCGGAACCCGCTAAGGAGTGTGTAACAACTCACCTGCCGAATGAACTAGCCCTGAAAATGGATGGCGCTCAAGCGTGTTACCCATACCTTTGAAGTGACGCGACGAGTAGGCAGGCGTGGAG
>Phanerochaete_pseudomagnoliae_PP_25
TGGCCTCGGGGCATGTGCACACCTGGCCCACTCTCAACCTCTGTGCACTACTTGTAGGTCGGCAGAAGGGCGTCGGAAGCCTTCCTATGTTCTACAAACGCTTCAGTTTAAGAATGTATTCTGCTATAACGCACTATATACAACTTTCAGCAACGGATCTCTTGGCTCTCGCATCGATGAAGAACGCAGCGAAATGCGATAAGTAATGTGAATTGCAGAATTCAGTGAATCATCGAATCTTTGAACGCACCTTGCGCTCCCTGGTATTCCGGGGAGCATGCCTGTTTGAGTGTCATGGTATTCTCATCCTTCATAACTTGCGAAGGCATGGACTTGGAGGTGCTGGTTCCAATCGGCTCCTCTTAAATGTATTAGCGTGAGTGTAACGGATCGCTTCGGTGTGATAATTATCTGCGCCGTAGTCGTGAAGTACTTGCGCTTCTAACCGTCCTTATGGACAACCTTTGACCTAGTAACTGCGAGTGAAGCGGGAAAAGCTCAAATTTAAAATCTGCCGAGTTGTAATCTGGAGAAGCGTCTTCCGGGACCGTGTACAAGTCTCCTGGAACGGAGCGTCATAGAGGGTGAGAATCCCGTCTTTGACACGGACTACCAGTGC-TTTGTGATGCGCTCTCAAAGAGTCGAGTTGTTTGGGAATGCAGCTCAAAATGGGTGGTAAACTCCATCTAAAGCTAAATATTGGCGAGAGACCGATAGCGAACAAGTACCGTGAGGGAAAGATGAAAAGCACTTTGGAAAGAGAGTTAAACAGTACGTGAAATTGCTGAAAGGGAAACGCTTGAAGTCAGTCGCGTACTCAGCCACTTCCTACGGGCCAGCATCACTTTGGAAAAGGAATGTGGCACCGGGTGT-GTTATAGCCGGGAGTGAGGAGCACGCGGCGGGGC-TCCACCTGCTTAGGATGCTGGCGTAATGGCTTTAAACGACCCGTCTTGAAACACGGACCAAGGAGTCTAACATGCCTGCGAGTGTTTGGGTGG-AAAACCCGAGCGCGTAATGAAAGTGAA-AGTTGGGACTGTCGCACCGACGCCCGGACCAGACCTGTGACGGCGGTAGAGCATGTATGTTGGGACCCGAAAGATGGTGAACTATGCCTGAATAGGGTGAAGCCAGAGGAAACTCTGGT-GGAGGCTCGTAGCGATTCTGACGTGCAAATCGATCGTCAAATTTGGGTGGGCGAAAGACTAATCGAACCATCTAGTAGCTGGTTCCTGCCGAAGTTTCCCTCAGGATAGCAGAAACTCGTTCAGATTTATGTGGTAAAGCGAATGATTAGAGGCCTTGGGGTTGAAACAACCTTAACCAACTTTAAATATGTAAGAACAAGTCACTTGATTGGACCGGTTGGCGATTGAGAGTTTCTAGTGGGCCATTTTTGGTAAGCAGAACTGGCGATGCGGGATGAACCGAACGCGAGGTTAAGGTGCCGGAATACACGCTCATCAGACACCACAAAAGGTGTTAGTTCATCTAGACAGCAGGACGGTGGCCGAAGTCGGAATCCGCTAAGGAGTGTGTAACAACTCACCTGCCGAATGAACTAGCCCTGAAAATGGATGGCGCTCAAGCGTGTTACCCATACCTTTGAAGTGACGCGACGAGTAGGCAGGCGTGGAG
>Phanerochaete_rhodella_FD_18
TGGCCCAGGGGCATGTGCACGCCTGGCCCACTCTCAACCTCTGTGCACTTGTTGTAGGTTGGCGGAAGGGCGTTGGAAGTCTTCCTATGCTTTACAAACGCCTCAGTTTAAGAATGTAATCTGCTATAACGCACTATATACAACTTTCAGCAACGGATCTCTTGGCTCTCGCATCGATGAAGAACGCAGCGAAATGCGATAAGTAATGTGAATTGCAGAATTCAGTGAATCATCGAATCTTTGAACGCACCTTGCGCTCCCTGGTATTCCGGGGAGCATGCCTGTTTGAGTGTCATGGTACTCTCAACCTTCATAACTTGCGAAGGCTTGGATTTGGAGGTGCTGGCTTCAGTCGGCTCCTCTTAAATGGATTAGCGTGAGTGTAACGGATCGCTTCGGTGTGATAATTATCTGCGCCGTAGTTGTGAAGTACTTGCGCTTCTAACCGTCCTTATGGACAAACTCTGA--------CTGCGAGTGAAGCGGGAAAAGCTCAAATTTAAAATCTGCCGAGTTGTAATCTGGAGAAGCGTCTTCCGGGACCGTGTACAAGTCTCCTGGAACGGAGCGTCGTAGAGGGTGAGAATCCCGTCTTTGACACGGACTACCAGTGC-TTTGTGATGCGCTCTCAAAGAGTCGAGTTGTTTGGGAATGCAGCTCAAAATGGGTGGTAAACTCCATCTAAAGCTAAATATTGGCGAGAGACCGATAGCGAACAAGTACCGTGAGGGAAAGATGAAAAGCACTTTGGAAAGAGAGTTAAACAGTACGTGAAATTGCTGAAAGGGAAACGCTTGAAGTCAGTCGCGTACTCAGCCACTTCCTACGGGCCAGCATCACTTTGGAAAAGGAATGTGGCACCGGGTGT-GTTATAGCCGGGAGTGAGGAGCACGCGGCGGGGC-TCCACCTGCTTAGGATGCTGGCGTAATGGCTTTAAACGACCCGTCTTGAAACACGGACCAAGGAGTCTAACATGCCTGCGAGTGTTTGGGTGG-AAAACCCGAGCGCGTAATGAAAGTGAA-AGTTGGGACTGTCGCACCGACGCCCGGACCAGACCTGTGACGGCGGTAGAGCATGTATGTTGGGACCCGAAAGATGGTGAACTATGCCTGAATAGGGTGAAGCCAGAGGAAACTCTGGT-GGAGGCTCGTAGCGATTCTGACGTGCAAATCGATCGTCAAATTTGGGTGGGCGAAAGACTAATCGAACCATCTAGTAGCTGGTTCCTGCCGAAGTTTCCCTCAGGATAGCAGAAACTCGTTCAGATTTATGTGGTAAAGCGAATGATTAGAGGCCTTGGGGTTGAAACAACCTTAACCAACTTTAAATATGTAAGAACAAGTCACTTGATTGGACCGGTTGGCGATTGAGAGTTTCTAGTGGGCCATTTTTGGTAAGCAGAACTGGCGATGCGGGATGAACCGAACGCGAGGTTAAGGTGCCGGAATACACGCTCATCAGACACCACAAAAGGTGTTAGTTCATCTAGACAGCAGGACGGTGGCCGAAGTCGGAACCCGCTAAGGAGTGTGTAACAACTCACCTGCCGAATGAACTAGCCCTGAAAATGGATGGCGCTCAAGCGTGTTACCCATACCTTTGAAGTGACGCGACGAGTAGGCAGGCGTGGAG
>Phanerodontia_chrysosporium_HHB_6251_Sp
TGGCCTCGGGGCATGTGCACACCTGGCCCACTCTCAACCTCTGTGCACTTGTTGTAGGTCGGTAGAAGAGCGTTGGAAGCCTTCCTATGTTCTACAAACGCTTCAGTTTAAGAATGTTTCCTGCTATAACGCATTATATACAACTTTCAGCAACGGATCTCTTGGCTCTCGCATCGATGAAGAACGCAGCGAAATGCGATAAGTAATGTGAATTGCAGAATTCAGTGAATCATCGAATCTTTGAACGCACCTTGCGCTCCCTGGTATTCCGGGGAGCATGCCTGTTTGAGTGTCATGGTATTCTCAACCTTCATAACTTGCGAAGGCTTGGACTTGGAGGTGCTGGCTTTAGTCGGCTCCTCTTAAATGTATTAGCGTGAGTGTAACGGATCGCTTCGGTGTGATAATTATCTGCGCCGTGGTCGTGAAGTACTTGCGCTTCTAACCGTCCTTCTGGACAATCTTTGACCTAGTAACTGCGAGTGAAGCGGGAAAAGCTCAAATTTAAAATCTGCCGAGTTGTAATCTGGAGAAGCGTCTTCCGGGACCGTGTACAAGTCTCCTGGAACGGAGCGTCATAGAGGGTGAGAATCCCGTCTTTGACACGGACTACCAGTGC-TCTGTGATGCGCTCTCAAAGAGTCGAGTTGTTTGGGAATGCAGCTCAAAATGGGTGGTAAACTCCATCTAAAGCTAAATATTGGCGAGAGACCGATAGCGAACAAGTACCGTGAGGGAAAGATGAAAAGCACTTTGGAAAGAGAGTTAAACAGTACGTGAAATTGCTGAAAGGGAAACGCTTGAAGTCAGTCGCGTACTCAGCCACTTCCTACGGGCCAGCATCACTTTGGAAAAGGAATGTGGCACCGGGTGT-GTTATAGCCGGGAGTGAGGAGCACGCGGCGGGGC-TCCACCTGCTTAGGATGCTGGCGTAATGGCTTTAAACGACCCGTCTTGAAACACGGACCAAGGAGTCTAACATGCCTGCGAGTGTTTGGGTGG-AAAACCCGAGCGCGTAATGAAAGTGAT-AGTTGGGACTGTCGCACCGACGCCCGGACCAGACCTGTGACGGCGGTAGAGCATGTATGTTGGGACCCGAAAGATGGTGAACTATGCCTGAATAGGGTGAAGCCAGAGGAAACTCTGGT-GGAGGCTCGTAGCGATTCTGACGTGCAAATCGATCGTCAAATTTGGGTGGGCGAAAGACTAATCGAACCATCTAGTAGCTGGTTCCTGCCGAAGTTTCCCTCAGGATAGCAGAAACTCGTTCAGATTTATGTGGTAAAGCGAATGATTAGAGGCCTTGGGGTTGAAACAACCTTAACCAACTTTAAATATGTAAGAACAAGTCACTTGATTGGACCGGTTGGCGATTGAGAGTTTCTAGTGGGCCATTTTTGGTAAGCAGAACTGGCGATGCGGGATGAACCGAACGCGAGGTTAAGGTGCCGGAATACACGCTCATCAGACACCACAAAAGGTGTTAGTTCATCTAGACAGCAGGACGGTGGCCGAAGTCGGAATCCGCTAAGGAGTGTGTAACAACTCACCTGCCGAATGAACTAGCCCTGAAAATGGATGGCGCTCAAGCGTGTTACCCATACCTTTGAAGTGAAGCGACGAGTAGGCAGGCGTGGAG
>Phlebia_centrifuga_HHB_9239_Sp
TGGTCTGGAGGCATGTGCACACCTGGCCCACTCTCTACCCCTGTGCACTTATTGTAGGCTTGGTAGACTGGACTGGAAACTTTCCTATGTTTAACAAACGCTTCAGTTTAAGAATGTAATTTGTGATAACACATTATATACAACTTTCAGCAACGGATCTCTTGGCTCTCGCATCGATGAAGAACGCAGCGAAATGCGATAAGTAATGTGAATTGCAGAATTCAGTGAATCATCGAATCTTTGAACGCACCTTGCGCTCCTTGGTATTCCGAGGAGCATGCCTGTTTGAGTGTCATGGAATTCTCAACCCTCAAATCTTGGGTGGGCTTGGACTTGGAGGTGTCGGCTTGAGTCGACTCCTCTGAAATATATTAGCGTGAATCTTACGGATCGCTTCGGTGTGATAATTGTCTACGCCGTGTTCGTGAAGTATTCTTGCTTATAATCGTCTCTTTGGACAACTTATGACCTAGTAACTGCGAGTGAAGCGGGAAAAGCTCAAATTTAAAATCTGCCGAGTTGTAGTCTGGAGAAGTGTCTTCCGGGACCGTGTACAAGTCTCTTGGAACAGAGCGTCATAGAGGGTGAGAATCCCGTCTTTGACACGGACTACCAGTGC-TTTGTGATGCACTCTCAAAGAGTCGCGTTGTTTGGGAATGCAGCGCAAAATGGGTGGTAAATTCCATCTAAAGCTAAATATTGGCGAGAGACCGATAGCGAACAAGTACCGTGAGGGAAAGATGAAAAGCACTTTGGAAAGAGAGTTAAACAGTACGTGAAATTGCTGAAAGGGAAACGCTTGAAGTCAGTCGCGTACTCAGCCATTTTCTACGGGCCAGCATCAGTTTGGATAAGGAATGTGGCACCGGGTGT-GTTATAGCCGGGACTGAGGAGCACGCGGTCGGGG-TCCACGTGCTTAGGATGCTGGCGTAATGGCTTTAAACGACCCGTCTTGAAACACGGACCAAGGAGTCTAACATACCTGCGAGTGTTTGGGTGG-TAAACCCGAGCGCGTAATGAAAGTGAA-AGTTGGGACTGTCGCACCGACGCCCGGACCAGACCTGTGACGGAGGTAGAGCATGTATGTTGGGACCCGAAAGATGGTGAACTATGCCTGAATAGGGTGAAGCCAGAGGAAACTCTGGT-GGAGGCTCGTAGCGATTCTGACGTGCAAATCGATCGTCAAATTTGGGTGGGCGAAAGACTAATCGAACCATCTAGTAGCTGGTTCCTGCCGAAGTTTCCCTCAGGATAGCAGAAACTCATTCAGATTTATGTGGTAAAGCGAATGATTAGAGGCCTTGGGGTTGAAACAACCTTAACCAACTTTAAATATGTAAGAACGAGTCACTTGATTGGACCGCTCGGCGATTGAGAGTTTCTAGTGGGCCATTTTTGGTAAGCAGAACTGGCGATGCGGGATGAACCGAACGCGAGGTTAAGGTGCCGGAATACACGCTCATCAGACACCACAAAAGGTGTTAGTTCATCTAGACAGCAGGACGGTGGCCGAAGTCGGAACCCGCTAAGGAGTGTGTAACAACTCACCTGCCGAATGAACTAGCCCTGAAAATGGATGGCGCTCAAGCGTGTTACCCATACCTTTGAAGTGACGCGACGAGTAGGCAGGCGTGGAG
>Phlebia_radiata_AFTOL_484
TGTCCTGGAGGTACGTGCACGCCTTGCCCACTCTCAACCCCTGTGCACTTTTTGTAGGCTTGGTGGGATAGGTTGAATGCTCGCCTATGATAAACAAACGCTTCAGTT-TAGAATGTAACTTGCTAATAAGCAATAAATACAACTTTCAGCAACGGATCTCTTGGCTCTCGCATCGATGAAGAACGCAGCGAAATGCGATAAGTAATGTGAATTGCAGAATTCAGTGAATCATCGAATCTTTGAACGCACCTTGCGCTCCTTGGTATTCCGAGGAGCATGCCTGTTTGAGTGTCATGGTATCATCAACCTTCAACACGTGTGTAGGCTTGGACTTGGAGGTGTCGGCGTTCGTCGGCTCCTCTGAAATGCATTAGCGTGAATCTTACGAATCGCCTCGGTGTGATAATT-TCTACGCCGTAGACGTGCAGTATTTGTGCTTACAACCGTCTGCAAAGACAACATTGACCCTAGTAACTGCGAGTGAAGCGGGAAAAGCTCAAATTTAAAATCTGCCGAGTTGTAGTCTGGAGAAGCGTCTTCCGGGACCGTGTACAAGTCTCTTGGAACAGAGCGTCGTAGAGGGTGAGAATCCCGTCTTTGACACGGACTACCAGTGC-TTTGTGATGCGCTCTCAAAGAGTCGAGTTGTTTGGGAATGCAGCTCAAAATGGGTGGTAAATTCCATCTAAAGCTAAATATTGGCGAGAGACCGATAGCGAACAAGTACCGTGAGGGAAAGATGAAAAGCACTTTGGAAAGAGAGTTAAACAGTACGTGAAATTGCTGAAAGGGAAACGATTGAAGTCAGTCGCGTACTCAACCATTTTCTACGGGCCAGCATCAGTTTGGAAAAGGAATGTGGCACCGGGTGT-GTTATAGCCGGGACTGAGGAGCACGCGGCCGGGG-TCCACGTGCTTAGGATGCTGGCGTAATGGCTTTAAACGACCCGTCTTGAAACACGGACCAAGGAGTCTAACATGCCTGCGAGTGTTTGGGTGG-TAAACCCGAGCGCGTAACGAAAGTGAA-AGTTGGGACTGTCGCACCGACGCCCACACCAGACCTGTGACGGCGGTTGAGCATGTATGTTGGGACCCGAAAGATGGTGAACTATGCCTGAATAGGGTGAAGCCAGAGGAAACTCTGGT-GGAGGCTCGTAGCGATTCTGACGTGCAAATCGATCGTCAAATTTGGGTGGGCGAAAGACTAATCGAACCATCTAGTAGCTGGTTCCTGCCGAAGTTTCCCTCAGGATAGCAGAAACTCGTTCAGATTTATGTGGTAAAGCGAATGATTAGAGGCCTTGGGGTTGAAACAACCTTAACCAACTTTAAATATGTAAGAACGAGTCACTTAATTGGACCGCTCGGCGATTGAGAGTTTCTAGTGGGCCATTTTTGGTAAGCAGAACTGGCGATGCGGGATGAACCGAACGCGAGGTTAAGGTGCCGGAATACACGCTCATCAGACACCACAAAAGGTGTTAGTTCATCTAGACAGCAGGACGGTGGCCGAAGTCGGAACCCGCTAAGGAGTGTGTAACAACTCACCTGCCGAATGAACTAGCCCTGAAAATGGATGGCGCTCAAGCGTGTTACCCATACCTTTGAAGTGACGCGACGAGTAGGCAGGCGTGGAG
>Phlebiopsis_crassa_KKN_86_Sp
TGGCCTCGGGGCATGTGCACGCCTGGCCCACTCTTAACCTCTGTGCACTTTTTGTAGGCTGGTTGAAAGGCGCTGGAAGCTGGTCTATGTTCTACAAACGCTTCAGTTATAGAATGTTTTCTGCTATAACGCATTATATACAACTTTCAGCAACGGATCTCTTGGCTCTCGCATCGATGAAGAACGCAGCGAAATGCGATAAGTAATGTGAATTGCAGAATTCAGTGAATCATCGAATCTTTGAACGCACCTTGCGCTCCCTGGTATTCCGGGGAGCATGCCTGTTTGAGTGTCATGGAATTCTCAACTTCTAATGCTTGTGGAAGCTTGGATTTGGAGGTGCTGGCTCCAGTCGGCTCCTCTTAAATGGATTAGCGTGAATACTATGGATCGCTTCGGTGTGATAATTATCTGCGCCGTGGTCGTGAAGTATTCGCGCTTCTAACCGTCCTTCGGGACAATCCCTGACCTAGTAACTGCGAGTGAAGCGGGAAAAGCTCAAATTTAAAATCTGCCGAGTTGTAGTCTGGAGAAGCGTTTTCCGGGACCGTGTACAAGTCTCTTGGAACAGAGCGTCATAGAGGGTGAGAATCCCGTCTTTGACACGGACTACCAGTGC-TTTGTGATGCGCTCTCAAAGAGTCGAGTTGTTTGGGAATGCAGCTCAAAATGGGTGGTAAATTCCATCTAAAGCTAAATATTGGCGAGAGACCGATAGCGAACAAGTACCGTGAGGGAAAGATGAAAAGCACTTTGGAAAGAGAGTTAAACAGTACGTGAAATTGCTGAAAGGGAAACGCTTGAAGTCAGTCGCGTACTCAGCCATTTACTACGGGCCAGCATCAGTTTGGATAAGGAATGTGGCACCGGGTGT-GTTATAGCCGGGACTGAGGAGCATGCGGCGGGGG-TCCACCTGCTTAGGATGCTGGCGTAATGGCTTTAAACGACCCGTCTTGAAACACGGACCAAGGAGTCTAACATGCCTGCGAGTGTTTGGGTGG-AAAACCCGAGCGCGTAATGAAAGTGAT-AGTTGGGACTGTCGCACCGACGCCCGGACCAGACCTGTGACGGCGGTAGAGCATGTATGTTGGGACCCGAAAGATGGTGAACTATGCCTGAATAGGGTGAAGCCAGAGGAAACTCTGGT-GGAGGCTCGTAGCGATTCTGACGTGCAAATCGATCGTCAAATTTGGGTGGGCGAAAGACTAATCGAACCATCTAGTAGCTGGTTCCTGCCGAAGTTTCCCTCAGGATAGCAGAAACTCGTTCAGATTTATGTGGTAAAGCGAATGATTAGAGGCCTTGGGGTTGAAACAACCTTAACCAACTTTAAATATGTAAGAACAAGTCACTTGATTGGACCGGTTGGCGATTGAGAGTTTCTAGTGGGCCATTTTTGGTAAGCAGAACTGGCGATGCGGGATGAACCGAACGCGAGGTTAAGGTGCCGGAATACACGCTCATCAGACACCACAAAAGGTGTTAGTTCATCTAGACAGCAGGACGGTGGCCGAAGTCGGAATCCGCTAAGGAGTGTGTAACAACTCACCTGCCGAATGAACTAGCCCTGAAAATGGATGGCGCTCAAGCGTGTTACCCATACCTTTGAAGTGACGCGACGAGTAGGCAGGCGTGGAG
>Phlebiopsis_flavidoalba_FD_263
TGGCCTCGGGGCATGTGCACGCCTGGCCCACTCTCAACCTCTGTGCACTTATTGTAGATCGGTGATAAGGTCGGAAAAACCTTTCTACGTTCCACAAACGCTTCAGTTATAGAATGTTTTCTGCTATAACGCACTTTATACAACTTTCAGCAACGGATCTCTTGGCTCTCGCATCGATGAAGAACGCAGCGAAATGCGATAAGTAATGTGAATTGCAGAATTCAGTGAATCATCGAATCTTTGAACGCACCTTGCGCTCCCTGGTATTCCGGGGAGCATGCCTGTTTGAGTGTCATGGAATTCTCAACTCTTAATACTTGCAAGAGCTTGGACTTGGAGGTGCTGGCTGCAGTCGGCTCCTCTGAAATGCATTAGCGTGAATAATATGGATCGCTTCGGTGTGATAATTATCTGCGCCGTAGTCGTGAAGTATTTACGCTTCTAATCGTCCTTCGGGACAATCTTGACCCTAGTAACTGCGAGTGAAGCGGGAAAAGCTCAAATTTAAAATCTGCCGAGTTGTAATCTGGAGAAGCGTCTTCTGGGACCGTGTACAAGTCTCTTGGAACAGAGCGTCATAGAGGGTGAGAATCCCGTCTTTGACACGGACTACCAGTGC-TTTGTGAAACGCTCTCAAAGAGTCGAGTTGTTTGGGAATGCAGCTCAAAATGGGTGGTAAATTCCATCTAAAGCTAAATATTGGCGAGAGACCGATAGCGAACAAGTACCGTGAGGGAAAGATGAAAAGCACTTTGGAAAGAGAGTTAAACAGTACGTGAAATTGCTGAAAGGGAAACGCTTGAAGTCAGTCGCGTACTCAGCCATTTACTACGGGCCAGCATCAGTTTGGATAAGGAATGTGGCACCGGGTGT-GTTATAGCCGGGACTGAGGAGCACGCGGCGGGGG-TCCACCTGCTTAGGATGCTGGCGTAATGGCTTTAAACGACCCGTCTTGAAACACGGACCAAGGAGTCTAACATGCCTGCGAGTGTTTGGGTGG-AAAACCCGAGCGCGTAATGAAAGTAAT-AGTTGGGACTGTCGCACCGACGCCCGGACCAGACCTGTGACGGCGGTAGAGCATGTATGTTGGGACCCGAAAGATGGTGAACTATGCCTGAATAGGGTGAAGCCAGAGGAAACTCTGGT-GGAGGCTCGTAGCGATTCTGACGTGCAAATCGATCGTCAAATTTGGGTGGGCGAAAGACTAATCGAACCATCTAGTAGCTGGTTCCTGCCGAAGTTTCCCTCAGGATAGCAGAAACTCATTCAGATTTATGTGGTAAAGCGAATGATTAGAGGCCTTGGGGTTGAAACAACCTTAACCAACTTTAAATATGTAAGAACAAGTCACTTGATTGGACCGGTTGGCGATTGAGAGTTTCTAGTGGGCCATTTTTGGTAAGCAGAACTGGCGATGCGGGATGAACCGAACGCGAGGTTAAGGTGCCGGAATACACGCTCATCAGACACCACAAAAGGTGTTAGTTCATCTAGACAGCAGGACGGTGGCCGAAGTCGGAACCCGCTAAGGAGTGTGTAACAACTCACCTGCCGAATGAACTAGCCCTGAAAATGGATGGCGCTCAAGCGTGTTACCCATACCTTTGAAGTGACGCGACGAGTAGGCAGGCGTGGAG
>Phlebiopsis_gigantea_FP_70857_Sp
TGGCCTTGTGGCATGTGCACGCCTGTCCCACTCTCAACCTCTGTGCACTTATTGTAGGCTGGTGAAGGGTCGTTGAAGCCTGGTCTACGTTCTACAAACGCTTCAGTTATAGAATGTCTTCTGCTATAACGCATTATATACAACTTTCAGCAACGGATCTCTTGGCTCTCGCATCGATGAAGAACGCAGCGAAATGCGATAAGTAATGTGAATTGCAGAATTCAGTGAATCATCGAATCTTTGAACGCACCTTGCGCTCCCTGGTATTCCGGGGAGCATGCCTGTTTGAGTGTCATGGAATTCTCAACTTCTAATACTTGCAGAAGCTTGGATTTGGAGGTGCTGGCTCTAGTCGGCTCCTCTTAAATGAATTAGCGTGAATACTATGGATCGCTTCGGTGTGATAATTATCTGCGCCGTAGTCGTGAAGTATTCTCGCTTCTAATCGTCCTTCGGGACAATCCCTGA---AGTAACTGCGAGTGAAGCGGGAAAAGCTCAAATTTAAAATCTGCCGAGTTGTAGTCTGGAGAAGCGTCTTCCGGGACCGTGTACAAGTCTCTTGGAACAGAGCGTCATAGAGGGTGAGAATCCCGTCTTTGACACGGACTACCAGTGC-TTTGTGATGCGCTCTCAAAGAGTCGAGTTGTTTGGGAATGCAGCTCAAAATGGGTGGTAAATTCCATCTAAAGCTAAATATTGGCGAGAGACCGATAGCGAACAAGTACCGTGAGGGAAAGATGAAAAGCACTTTGGAAAGAGAGTTAAACAGTACGTGAAATTGCTGAAAGGGAAACGATTGAAGTCAGTCGCGTACTCAGCCATTTACTACGGGCCAGCATCAGTTTGGATAAGGAATGTGGCACCGGGTGT-GTTATAGCCGGGACTGAGGAGCACGCGGCGGGGG-TCCACCTGCTTCGGATGCTGGCGTAATGGCTTTAAACGACCCGTCTTGAAACACGGACCAAGGAGTCTAACATGCCTGCGAGTGTTTGGGTGG-AAAACCCGAGCGCGTAATGAAAGTGAT-AGTTGGGACTGTCGCACCGACGCCCGGACCAGACCTGTGACGGCGGTAGAGCATGTATGTTGGGACCCGAAAGATGGTGAACTATGCCTGAATAGGGTGAAGCCAGAGGAAACTCTGGT-GGAGGCTCGTAGCGATTCTGACGTGCAAATCGATCGTCAAATTTGGGTGGGCGAAAGACTAATCGAACCATCTAGTAGCTGGTTCCTGCCGAAGTTTCCCTCAGGATAGCAGAAACTCGTTCAGATTTATGTGGTAAAGCGAATGATTAGAGGCCTTGGGGTTGAAACAACCTTAACCAACTTTAAATATGTAAGAACAAGTCACTTGATTGGACCGGTTGGCGATTGAGAGTTTCTAGTGGGCCATTTTTGGTAAGCAGAACTGGCGATGCGGGATGAACCGAACGCGAGGTTAAGGTGCCGGAATACACGCTCATCAGACACCACAAAAGGTGTTAGTTCATCTAGACAGCAGGACGGTGGCCGAAGTCGGAACCCGCTAAGGAGTGTGTAACAACTCACCTGCCGAATGAACTAGCCCTGAAAATGGATGGCGCTCAAGCGTGTTACCCATACCTTTGAAGTGACGCGACGAGTAGGCAGGCGTGGAG
>Phlebiopsis_pilatii_Spirin_5048
TGGCTTCGAAGCATGTGCACGCCTGGCCCACTCTCAACCTCTGTGCACTTATTGTAGATCGGTGTAAAGGTTTGTAAAGCCTTTCTACGTTCTACAAACGCTTCAGTTATAGAATGTTAACTGCTATAACGCACTTTATACAACTTTCAGCAACGGATCTCTTGGCTCTCGCATCGATGAAGAACGCAGCGAAATGCGATAAGTAATGTGAATTGCAGAATTCAGTGAATCATCGAATCTTTGAACGCACCTTGCGCTCCCTGGTATTCCGGGGAGCATGCCTGTTTGAGTGTCATGGAATTCTCAACCCTCAATACTTGTGAAGGCTTGGACTTGGAGGTGCTGGCTTTAGTCGGCTCCTCTGAAATGCATTAGCGTGAATACTATGGATCGCTTCAGTGTGATAATTATCTGCGCTGTGGTCGTGAAGTATTTACGCTTCTAATCGTCCTTCGGACAATTCTCTGACCTAGTAACTGCGAGTGAAGCGGGAAAAGCTCAAATTTAAAATCTGCCGAGTTGTAATCTGGAGAAGCGTTTTCTGGGACCGTGTACAAGTCTCTTGGAACAGAGCGTCATAGAGGGTGAGAATCCCGTCTTTGACACGGACTACCAGTGC-TTTGTGATGCGCTCTCAAAGAGTCGAGTTGTTTGGGAATGCAGCTCAAAATGGGTGGTAAATTCCATCTAAAGCTAAATATTGGCGAGAGACCGATAGCGAACAAGTACCGTGAGGGAAAGATGAAAAGCACTTTGGAAAGAGAGTTAAACAGTACGTGAAATTGCTGAAAGGGAAACGCTTGAAGTCAGTCGCGTACTCAGCCATTTACTACGGGCCAGCATCAGTTTGGATAAGGAATGTGGCAACGGTTGT-GTTATAGCCGGGACTGAGGAGCACGCGGCGGGGG-TCCACCTGCTTAGGATGCTGGCGTAATGGCTTTAAACGACCCGTCTTGAAACACGGACCAAGGAGTCTAACATGCCTGCGAGTGTTTGGGTGG-AAAACCCGAGCGCGTAATGAAAGTAAT-AGTTGGGACTGTCGCACCGACGCCCGGACCAGACCTGTGACGGCGGTAGAGCATGTATGTTGGGACCCGAAAGATGGTGAACTATGCCTGAATAGGGTGAAGCCAGAGGAAACTCTGGT-GGAGGCTCGTAGCGATTCTGACGTGCAAATCGATCGTCAAATTTGGGTGGGCGAAAGACTAATCGAACCATCTAGTAGCTGGTTCCTGCCGAAGTTTCCCTCAGGATAGCAGAAACTCGTTCAGATTTATGTGGTAAAGCGAATGATTAGAGGCCTTGGGGTTGAAACAACCTTAACCAACTTTAAATATGTAAGAACAAGTCACTTGATTGGACCGGTTGGCGATTGAGAGTTTCTAGTGGGCCATTTTTGGTAAGCAGAACTGGCGATGCGGGATGAACCGAACGTGAGGTTAAGGTGCCGGAATACACGCTCATCAGACACCACAAAAGGTGTTAGTTCATCTAGACAGCAGGACGGTGGCCGAAGTCGGAACCCGCTAAGGAGTGTGTAACAACTCACCTGCCGAATGAACTAGCCCTGAAAATGGATGGCGCTCAAGCGTGTTACCCATACCTTTGAAGTGACGCGACGAGTAGGCAGGCGTGGAG
>Pirex_concentricus_Kropp160Bup6_R
TGGCTTCGAGGCATGTGCACGCTCTGCCCACTCTCAACCTCTGTGCACTTATTGTAGGTCGGTGGGATTGGGATGAAAGCCTTCCTATGTTCTACAAACGCTTCAGTTATAGAATGTCTCTTGCTGTAACGCATTATATACAACTTTCAACAACGGATCTCTTGGCTCTCGCATCGATGAAGAACGCAGCGAAATGCGATAAGTAATGTGAATTGCAGAATTCAGTGAATCATCGAATCTTTGAACGCACCTTGCGCTCCCTGGTATTCCGGGGAGCACGCCCGTTTGAGTGTCATGGTATTCTCAACCTCTATAACTTGTTGAGGCTTGGACTTGGAGGTGCTGGCTCTAGTCGGCTCCTCTCAAATGCATTAGCGTGAACGTTACGGATCGTATCAGTGTGATAATTATCTGCGCTGTAGTGTTGAAGTACTTGCGCTTCCAATCGTCCTTCTGGACAATTTCTGA-----------------------------------------------------------------------------------------------------------------------------------------------------------------------------------------------------------------------------------------------------------------------------------------------------------------------------------------------------------------------------------------------------------------------------------------------------------------------------------------------------------------------------------------------------------------------------------------------------------------------------------------------------------------------------------------------------------------------------------------------------------------------------------------------------------------------------------------------------------------------------------------------------------------------------------------------------------------------------------------------------------------------------------------------------------------------------------------------------------------------------------------------------------------------------------------------------------------------
>Pirex_concentricus_OSC_41587
TGGCTTCGAGGCATGTGCACGCTCTGCCCACTCTCAACCTCTGTGCACTTATTGTAGGTCGGTGGGATTGGGATGAAAGCCTTCCTATGTTCTACAAACGCTTCAGTTATAGAATGTCTCTTGCTGTAACGCATTATATACAACTTTCAACAACGGATCTCTTGGCTCTCGCATCGATGAAGAACGCAGCGAAATGCGATAAGTAATGTGAATTGCAGAATTCAGTGAATCATCGAATCTTTGAACGCACCTTGCGCTCCCTGGTATTCCGGGGAGCACGCCCGTTTGAGTGTCATGGTATTCTCAACCTCTATAACTTGTTGAGGCTTGGACTTGGAGGTGCTGGCTCTAGTCGGCTCCTCTCAAATGCATTAGCGTGAACGTTACGGATCGTATCAGTGTGATAATTATCTGCGCTGTAGTGTTGAAGTACTTGCGCTTCCAATCGTCCTTCTGGACAATTTCTGACCTAGTAACTGCGAGTGAAGCGGGAAAAGCTCAAATTTAAAATCTGCCGAGTTGTAGTCTGGAGAAGCGTCTTCCGGGACCGTGCACAAGTCTCCTGGAACGGAGCGTCATAGAGGGTGAGAATCCCGTCTTTGGCACGGACTACCAGTGC-TTTGTGATGCGCTCTCAAAGAGTCGAGTTGTTTGGGAATGCAGCTCAAAATGGGTGGTATACTCCATCTAAAGCTAAATATTGGCGAGAGACCGATAGCGAACAAGTACCGTGAGGGAAAGATGAAAAGCACTTTGGAAAGAGAGTTAAACAGTACGTGAAATTGTTGAAAGGGAAACGCTTGAAGTCAGTCGCGTACTCAGCCATTTTCTACGGGCCAGCATCACTTTGGATAAGGAATGTGGCACCGGGTGT-GTTATAGCCGGGAGTGAGGAGCACGCGGCGGGGG-TCCACCTGCTTCGGATGCTGGCGTAATGGCTTTAAACGACCCGTCTTGAAACACGGACCAAGGAGTCTAACATGCCTGCGAGTGTTTGGGTGG-AAAACCCGAGCGCGTAATGAAAGTGAA-AGTTGGGACTGTCGCACCGACGCCCGGACCAGACCTGTGACGGCGGTAGAGCATGTATGTTGGGACCCGAAAGATGGTGAACTATGCCTGAATAGGGTGAAGCCAGAGGAAACTCTGGT-GGAGGCTCGTAGCGATTCTGACGTGCAAATCGATCGTCAAATTTGGGTGGGCGAAAGACTAATCGAACCATCTAGTAGCTGGTTCCTGCCGAAGTTTCCCTCAGGATAGCAGAAACTCGTTCAGATTTATGTGGTAAAGCGAATGATTAGAGGCCTTGGGGTTGAAACAACCTTAACCAACTTTAAATATGTAAGAACAAGTCACTTGATTGGACCGGTTGGCGATTGAGAGTTTCTAGTGGGCCATTTTTGGTAAGCAGAACTGGCGATGCGGGATGAACCGAACGCGAGGTTAAGGTGCCGGAATACACGCTCATCAGACACCACAAAAGGTGTTAGTTCATCTAGACAGCAGGACGGTGGCCGAAGTCGGAATCCGCTAAGGAGTGTGTAACAACTCACCTGCCGAATGAACTAGCCCTGAAAATGGATGGCGCTCAAGCGTGTTACCCATACCTTTGAAGTGACGCGACGAGTAGGCAGGCGTGGAG
>Porostereum_spadiceum_Wu_9708_104
------------------------------------------------------------------------------------------------------------------------------------------------------------------------------------------------------------------------------------------------------------------------------------------------------------------------------------------------------------------------------------------------------------------------------------------------------------------------------------CCTAGTAACTGCGAGTGAAGCGGGAAAAGCTCAAATTTAAAATCTGCCGAGTTGTAATCTGGAGAAGCGTCTTCCGGGACCGTGTACAAGTCTCTTGGAACAGAGCGTCATAGAGGGTGAGAATCCCGTCTTTGACACGGACTACCAGTGC-TTTGTGATGCGCTCTCGATGAGTCGAGTTGTTTGGGAATGCAGCTCAAAATGGGTGGTAAATTCCATCTAAAGCTAAATATTGGCGAGAGACCGATAGCGAACAAGTACCGTGAGGGAAAGATGAAAAGCACTTTGGAAAGAGAGTTAAACAGTACGTGAAATTGCTGAAAGGGAAACGCTTGAAGTCAGTCGCGTACTCAGCCATTTTCTACGGGCCAGCATCAGTTTGGACAAGGAATGTGGCACCGGGTGT-GTTATAGCCGGGACTGAGGAGCACGCGGCGGGGG-TCCACCTGCTTAGGATGCTGGCGTAATGGCTTTAAACGACCCGTCTTGAAACACGGACCAAGGAGTCTAACATGCCTGCGAGTGTTTGGGTGG-AAAACCCGAGCGCGTAATGAAAGTGAA-AGTTGGGACTGTCGCACCGACCCCCGGACCAGACCTGTGACGGCGGTAGAGCATGTATGTTGGGACCCGAAAGATGGTGAACTATGCCTGATTAGGTGGAAGCCAGAGGAAACTCTGGG-GGAGGCTCGTAGCGATTCTGACGTCCAAATTGATCGTCAAATTTGGGTGGGCGAAAGACTAATCGAACCATCTAGTAGCT---------------------------------------------------------------------------------------------------------------------------------------------------------------------------------------------------------------------------------------------------------------------------------------------------------------------------------------------------------------------------------------------------------------------------
>Pseudohyphodermella_poroides_Dai_10848
TGGCCTCGAGGCATGTGCACATCCTGCCCACTCTCAACCACTGTGCACTTACTGTAGGTCGATGAAAGGCAACTGGAAGCCTTCCTATGTTCTACAAACCTTTCAGTTTTAGAATGTAACTTGCTATAACGCATTATATACAACTTTCAGCAACGGATCTCTTGGCTCTCGCATCGATGAAGAACGCAGCGAAATGCGATAAGTAATGTGAATTGCAGAATTCAGTGAATCATCGAATCTTTGAACGCACCTTGCGCTCCCTGGTATTCCGGGGAGCACGCCTGTTTGAGTGTCATGGTATTCTCAACCTTCATAACTTGTGAAGGCTTGGACTTGGAGGTGCCGGCTCTAGTCGGCTCCTCTTAAATGCATTAGCGTGGACTTTACGGATCGTATCAGTGTGATAATTATCTGCGCTGTAGTGTTGAAGTAGTCTCGCTTCTAACCGTCCTTCTGGACAATATCTGACCTAGTAACTGCGAGTGAAGCGGGAAAAGCTCAAATTTAAAATCTGCCGAGTTGTAGTCTGGAGAAGCGTCTTCCGGGACCGTGTACAAGTCTCCTGGAACGGAGCGTCATAGAGGGTGAGAATCCCGTCTTTGACACGGACTACCAGTGC-TTTGTGATGCGCTCTCAAAGAGTCGAGTTGTTTGGGAATGCAGCTCAAAATGGGTGGTAAACTCCATCTAAAGCTAAATATTGGCGAGAGACCGATAGCGAACAAGTACCGTGAGGGAAAGATGAAAAGCACTTTGGAAAGAGAGTTAAACAGTACGTGAAATTGCTGAAAGGGAAACGCTTGAAGTCAGTCGCGTACTCAGCCATTTTTTACGGGCCAGCATCACTTTGGATAAGGAATGTGGCACCGGGTGT-GTTATAGCCGGGAGTGAGGAGCACGC----------------GCTTAGGATGCTGGCGTAATGGCTTTAAACGACCCGTCTTGAAACACGGACCAAGGAGTCTAACATGCCTGCGAGTGTTTGGGTGG-AAAACCCGAGCGCGTAATGAAAGTGAT-AGTTGGGACTGTCGCACCGACGCCCGGACCAGACCTGTGACGGCGGTAGAGCATGTATGTTGGGACCCGAAAGATGGTGAACTATGCCTGAATAGGGTGAAGCCAGAGGAAACTCTGGT-GGAGGCTCGTAGCGATTCTGACGTGCAAATCGATCGTCAAATTTGGGTGGGCGAAAGACTAATCGAACCATCTAGTAGCTGGTTCCTGCCGAAGTTTCCCTCAGGATAGCAGAAACTCGTTCAGATTTATGTGGTAAAGCGAATGATTAGAGGCCTTGGGGTTGAAACAACCTTAACCAACTTTAAATATGTAAGAACAAGTCACTTGATTGGACCGGTTGGCGATTGAGAGTTTCTAGTGGGCCATTTTTGGTAAGCAGAACTGGCGATGCGGGATGAACCGAACGCGAGGTTAAGGTGCCGGAATACACGCTCATCAGACACCACAAAAGGTGTTAGTTCATCTAGACAGCAGGACGGTGGCCGAAGTCGGAACCCGCTAAGGAGTGTGTAACAACTCACCTGCCGAATGAACTAGCCCTGAAAATGGATGGCGCTCAAGCGTGTTACCCATACCTTTGAAGTGACGCGACGAGTAGGCAGGCGTGGAG
>Pseudohyphodermella_poroides_Dai_12045
TGGCCTCGAGGCATGTGCACATCCTGCCCACTCTCAACCACTGTGCACTTACTGTAGGTCGATGAAAGGCAACTGGAAGCCTTCCTATGTTCTACAAACCTTTCAGTTTTAGAATGTAACTTGCTATAACGCATTATATACAACTTTCAGCAACGGATCTCTTGGCTCTCGCATCGATGAAGAACGCAGCGAAATGCGATAAGTAATGTGAATTGCAGAATTCAGTGAATCATCGAATCTTTGAACGCACCTTGCGCTCCCTGGTATTCCGGGGAGCACGCCTGTTTGAGTGTCATGGTATTCTCAACCTTCATAACTTGTGAAGGCTTGGACTTGGAGGTGCCGGCTCTAGTCGGCTCCTCTTAAATGCATTAGCGTGGACTTTACGGATCGTATCAGTGTGATAATTATCTGCGCTGTAGTGTTGAAGTAGTCTCGCTTCTAACCGTCCTTCTGGACAATATCTGACCTAGTAACTGCGAGTGAAGCGGGAAAAGCTCAAATTTAAAATCTGCCGAGTTGTAGTCTGGAGAAGCGTCTTCCGGGACCGTGTACAAGTCTCCTGGAACGGAGCGTCATAGAGGGTGAGAATCCCGTCTTTGACACGGACTACCAGTGC-TTTGTGATGCGCTCTCAAAGAGTCGAGTTGTTTGGGAATGCAGCTCAAAATGGGTGGTAAACTCCATCTAAAGCTAAATATTGGCGAGAGACCGATAGCGAACAAGTACCGTGAGGGAAAGATGAAAAGCACTTTGGAAAGAGAGTTAAACAGTACGTGAAATTGCTGAAAGGGAAACGCTTGAAGTCAGTCGCGTACTCAGCCATTTTTTACGGGCCAGCATCACTTTGGATAAGGAATGTGGCACCGGGTGT-GTTATAGCCGGGAGTGAGGAGCACGC----------------GCTTAGGATGCTGGCGTAATGGCTTTAAACGACCCGTCTTGAAACACGGACCAAGGAGTCTAACATGCCTGCGAGTGTTTGGGTGG-AAAACCCGAGCGCGTAATGAAAGTGAT-AGTTGGGACTGTCGCACCGACGCCCGGACCAGACCTGTGACGGCGGTAGAGCATGTATGTTGGGACCCGAAAGATGGTGAACTATGCCTGAATAGGGTGAAGCCAGAGGAAACTCTGGT-GGAGGCTCGTAGCGATTCTGACGTGCAAATCGATCGTCAAATTTGGGTGGGCGAAAGACTAATCGAACCATCTAGTAGCTGGTTCCTGCCGAAGTTTCCCTCAGGATAGCAGAAACTCGTTCAGATTTATGTGGTAAAGCGAATGATTAGAGGCCTTGGGGTTGAAACAACCTTAACCAACTTTAAATATGTAAGAACAAGTCACTTGATTGGACCGGTTGGCGATTGAGAGTTTCTAGTGGGCCATTTTTGGTAAGCAGAACTGGCGATGCGGGATGAACCGAACGCGAGGTTAAGGTGCCGGAATACACGCTCATCAGACACCACAAAAGGTGTTAGTTCATCTAGACAGCAGGACGGTGGCCGAAGTCGGAACCCGCTAAGGAGTGTGTAACAACTCACCTGCCGAATGAACTAGCCCTGAAAATGGATGGCGCTCAAGCGTGTTACCCATACCTTTGAAGTGACGCGACGAGTAGGCAGGCGTGGAG
>Quasiphlebia_densa_WEI_17_057
TGGCCTCGAGGCATGTGCACGCCCTACCCACTCTCAACCTCTGTGCACTTACTGTAGGTCGGTGAAAGGTCTCTGGAAGCCTTCCTATGTTCTACAAACGCTTCAGTTATAGAATGTCACTTGCTATAACGCATTATATACAACTTTCAGCAACGGATCTCTTGGCTCTCGCATCGATGAAGAACGCAGCGAAATGCGATAAGTAATGTGAATTGCAGAATTCAGTGAATCATCGAATCTTTGAACGCACCTTGCGCTCTCTGGTATTCCGGAGAGCACGCCTGTTTGAGTGTCATGGTATTCTCAACCTTCATAACTTGTGAAGGCTTGGACTTGGAGGTGCTGGCTCTAGTCGGCTCCTCTTAAATGCATTAGCGTGAACTTTACGGATCGTATCAGTGTGATAATTATCTGCGCTGTAGTGTTGAAGTAGTCGCGCTTCTAACCGTCCTTCTGGACAATACTTGACCTAGTAACTGCGAGTGAAGCGGGAAAAGCTCAAATTTAAAATCTGCCGAGTTGTAGTCTGGAGAAGCGTCTTCCGGGACCGTGTACAAGTCTCCTGGAACGGAGCGTCATAGAGGGTGAGAATCCCGTCTTTGACACGGACTACCAGTGC-TTTGTGATGCGCTCTCAAAGAGTCGAGTTGTTTGGGAATGCAGCTCAAAATGGGTGGTGAACTCCATCTAAAGCTAAATATTGGCGAGAGACCGATAGCGAACAAGTACCGTGAGGGAAAGATGAAAAGCACTTTGGAAAGAGAGTTAAACAGTACGTGAAATTGCTGAAAGGGAAACGCTTGAAGTCAGTCGCGTACTCAGCCATTTTCTACGGGCCAGCATCACTTTGGATAAGGAATGTGGCACCGGGTGT-GTTATAGCCGGGAGTGAGGAGCACGC----------------GCTTAGGATGCTGGCGTAATGGCTTTAAACGACCCGTCTTGAAACACGGACCAAGGAGTCTAACATGCCTGCGAGTGTTTGGGTGG-TAAACCCGAGCGCGTAATGAAAGTGAA-AGTTGGGACTGTCGCACCGACGCCCGGACCAGACCTGTGACGGCGGTAGAGCATGTATGTTGGGACCCGAAAGATGGTGAACTATGCCTGAATAGGGTGAAGCCAGAGGAAACTCTGGT-GGAGGCTCGTAGCGATTCTGACGTGCAAATCGATCGTCAAATTTGGGTGGGCGAAAGACTAATCGAACCATCTAGTAGCTGGTTCCTGC------------------------------------------------------------------------------------------------------------------------------------------------------------------------------------------------------------------------------------------------------------------------------------------------------------------------------------------------------------------------------------------------------------------
>Quasiphlebia_densa_Wu_9304_33
TGGCCTCGAGGCATGTGCACGCCCTACCCACTCTCAACTTCTGTGCACTTACTGTAGGTCGGTGAAAGGTCTCTGGAAGCCTTCCTATGTTCTACAAACGCTTCAGTTATAGAATGTCACTTGCTATAACGCATTATATACAACTTTCAGCAACGGATCTCTTGGCTCTCGCATCGATGAAGAACGCAGCGAAATGCGATAAGTAATGTGAATTGCAGAATTCAGTGAATCATCGAATCTTTGAACGCACCTTGCGCTCTCTGGTATTCCGGAGAGCACGCCTGTTTGAGTGTCATGGTATTCTCAACCTTCATAACTTGTGAAGGCTTGGACTTGGAGGTGCTGGCTCTAGTCGGCTCCTCTTAAATGCATTAGCGTGAACTTTACGGATCGTATCAGTGTGATAATTATCTGCGCTGTAGTGTTGAAGTAGTCGCGCTTCTAACCGTCCTTCTGGACAATACTTGACCTAGTAACTGCGAGTGAAGCGGGAAAAGCTCAAATTTAAAATCTGCCGAGTTGTAGTCTGGAGAAGCGTCTTCCGGGACCGTGTACAAGTCTCCTGGAACGGAGCGTCATAGAGGGTGAGAATCCCGTCTTTGACACGGACTACCAGTGC-TTTGTGATGCGCTCTCAAAGAGTCGAGTTGTTTGGGAATGCAGCTCAAAATGGGTGGTGAACTCCATCTAAAGCTAAATATTGGCGAGAGACCGATAGCGAACAAGTACCGTGAGGGAAAGATGAAAAGCACTTTGGAAAGAGAGTTAAACAGTACGTGAAATTGCTGAAAGGGAAACGCTTGAAGTCAGTCGCGTACTCAGCCATTTTCTACGGGCCAGCATCACTTTGGATAAGGAATGTGGCACCGGGTGT-GTTATAGCCGGGAGTGAGGAGCACGC----------------GCTTAGGATGCTGGCGTAATGGCTTTAAACGACCCGTCTTG-------------------------------------------------------------------------------------------------------------------------------------------------------------------------------------------------------------------------------------------------------------------------------------------------------------------------------------------------------------------------------------------------------------------------------------------------------------------------------------------------------------------------------------------------------------------------------------------------------------------------------------------------------------------------------------------------------------
>Rhizochaete_brunnea_MR11455
TGGCCTGGAGGCATGTGCACGCCTTGCTCCACTTTAACCTCTGTGCACCTTTTGTAGGCTGGTCATAACGCTTGCAAGGCCTTCCTATGCTCTACAAACAAATCAGTTATAGAATGTTATGTGCTATAGCGCACTATATACAACTTTCAGCAACGGATCTCTTGGCTCTCGCATCGATGAAGAACGCAGCGAAATGCGATAAGTAATGTGAATTGCAGAATTCAGTGAATCATCGAATCTTTGAACGCACCTTGCGCTCTCTGGTATTCCGGAGAGCATGCCTGTTTGAGTGTCATGCAATTCTCAATCTTTCAATATCTCAAAGACTTGGACTTGGAGGTGCTGGCTCTGTTCAGCTCCTCTCAAATGCATTAGCGTGAATGTTACGGATCGCTTCGGTGAGATAATTATSTGCCCCGTATTTGAGAAGTATTTACGCTTCTAATCGTCCTTCCGGGACAATCTTGACCTAGTAACTGCGAGTGAAGCGGGAAAAGCTCAAATTTAAAATCTGCCGAGTTGTAGTCTGGAGAAGCGTCTTCCGGGACCGTGTACAAGTCTCTTGGAACAGAGCGTCATAGAGGGTGAGAATCCCGTCTTTGACACGGACTACCAGTGC-TTTGTGATGCGCTCTCAAAGAGTCGAGTTGTTTGGGAATGCAGCTCAAAATGGGTGGTAAATTCCATCTAAAGCTAAATATTGGCGAGAGACCGATAGCGAACAAGTACCGTGAGGGAAAGATGAAAAGCACTTTGGAAAGAGAGTTAAACAGTACGTGAAATTGCTGAAAGGGAAACGCTTGAAGTCAGTCGCGTACTCAGCCATTTACTACGGGCCAGCATCAGTTTGGATAAGGAATGTGGCACCGGGTGT-GTTATAGCCGGGACTGAGGAGCACGCGGCGGGGG-TCCACCTGCTTAGGATGCTGGCGTAATGGCTTTAAACGACCCGTCTTGAAACACGGACCAAGGAGTCTAACATGCCTGCGAGTGTTTGGGTGG-AAAACCCGAGCGCGTAATGAAAGTGAA-AGTTGGGACTGTCGCACCGACGCCCGGACCAGACCTGTGACGGCGGTAGAGCATGTATGTTGGGACCCGAAAGATGGTGAACTATGCCTGAATAGGGTGAAGCCAGAGGAAACTCTGGT-GGAGGCTCGTAGCGATTCTGACGTGCAAATCGATCGTCAAATTTGGGTGGGCGAAAGACTAATCGAACCATCTAGTAGCTGGTTCCTGCCGAAGTTTCCCTCAGGATAGCAGAAACTCGTTCAGATTTATGTGGTAAAGCGAATGATTAGAGGCCTTGGGGTTGAAACAACCTTAACCAACTTTAAATATGTAAGAACAAGTCACTTAATTGGACCGGTTGGCGATTGAGAGTTTCTAGTGGGCCATTTTTGGTAAGCAGAACTGGCGATGCGGGATGAACCGAACGCGAGGTTAAGGTGCCGGAATACACGCTCATCAGACACCACAAAAGGTGTTAGTTCATCTAGACAGCAGGACGGTGGCCGAAGTCGGAACCCGCTAAGGAGTGTGTAACAACTCACCTGCCGAATGAACTAGCCCTGAAAATGGATGGCGCTCAAGCGTGTTACCCATACCTTTAAAGTTATGCGACGAGTAGGCAGGCGTGGAG
>Rhizochaete_fouquieriae_KKN121_sp
TGGCCTCGGGGCATGTGCACGCCTTGTCCACTCTTAACCTCTGTGCACCTTTTGTAGGTTGGTGATAAGGCTCTGGAAGCCTTCCTATGCTTTACAAACGAGTCAGTTATAGAATGTTATGCGTTATAACGCATTATATACAACTTTCAGCAACGGATCTCTTGGCTCTCGCATCGATGAAGAACGCAGCGAAATGCGATAAGTAATGTGAATTGCAGAATTCAGTGAATCATCGAATCTTTGAACGCACCTTGCGCTCTCTGGTATTCCGGAGAGCATGCCTGTTTGAGTGTCATGAAATTCTCAATCTTTAATATTTTTAAAGACTTGGACTTGGAGGTGCTGGCTTTAGTCGGCTCCTCTGAAATACATTAGCGTGAATTTTACGGATCGCTTCGGTGTGATAATTATCTGCGCCGTAGTCGTGAAGTATTTGCGCTTCTAATCGTCCTTCAGGACAACCCTTGACCTAGTAACTGCGAGTGAAGCGGGAAAAGCTCAAATTTAAAATCTGCCGAGTTGTAGTCTGGAGAAGCGTTTTCCGGGACCGTGTACAAGTCTCTTGGAACAGAGCGTCATAGAGGGTGAGAATCCCGTCTTTGACACGGACTACCAGTGC-TTTGTGATGCGCTCTCAAAGAGTCGAGTTGTTTGGGAATGCAGCTCAAAATGGGTGGTAAATTCCATCTAAAGCTAAATATTGGCGAGAGACCGATAGCGAACAAGTACCGTGAGGGAAAGATGAAAAGCACTTTGGAAAGAGAGTTAAACAGTACGTGAAATTGCTGAAAGGGAAACGCTTGAAGTCAGTCGCGTACTCAGCCATTTACTACGGGCCAGCATCAGTTTGGATAAGGAATGTGACACCGGGTGT-GTTATAGCCGGGACTGAGGAGCACGCGGCGGGGG-TCCACCTGCTTAGGATGCTGGCGTAATGGCTTTAAACGACCCGTCTTGAAACACGGACCAAGGAGTCTAACATGCCTGCGAGTGTTTGGGTGG-AAAACCCGAGCGCGTAATGAAAGTAAT-AGTTGGGACTGTCGCACCGACGCCCGGACCAGACCTGTGACGGCGGTAGAGCATGTATGTTGGGACCCGAAAGATGGTGAACTATGCCTGAATAGGGTGAAGCCAGAGGAAACTCTGGT-GGAGGCTCGTAGCGATTCTGACGTGCAAATCGATCGTCAAATTTGGGTGGGCGAAAGACTAATCGAACCATCTAGTAGCTGGTTCCTGCCGAAGTT-----------------------------------------------------------------------------------------------------------------------------------------------------------------------------------------------------------------------------------------------------------------------------------------------------------------------------------------------------------------------------------------------------------
>Rhizochaete_radicata_FD_123
TGGCCTTGGGGCATGTGCACGCCTGGCCCACTCTCAACCTCTGTGCACTTATTGTAGGTTGGTAATAAAGCTCTGGAAGCCTTCCTATGTTTTATAAACGCTTCAGTTATAGAATGTATCTTGCGTTAACGCATTATATACAACTTTCAGCAACGGATCTCTTGGCTCTCGCATCGATGAAGAACGCAGCGAAATGCGATAAGTAATGTGAATTGCAGAATTCAGTGAATCATCGAATCTTTGAACGCACCTTGCGCTCCCTGGTATTCCGGGGAGTATGCCTGTTTGAGTGTCATGGAATTCTCAATCTTCAGTCTCTTTGAAGACTTGGACTTGGAGGTGCTGGCTCTAGTCGGCTCCTCTGAAATGCATGAGCGTGATTATGACGGATCGCTTCGATGTGATAATTATCTGCATCGTAGTTGTGAAGTATTTGCGCTTATAATCGTCCTTGGGGACAATTCTTTGCCTAGTAACTGCGAGTGAAGCGGGAAAAGCTCAAATTTAAAATCTGCCGAGTTGTAATCTGGAGAAGCGTTTTCCGGGACCGTGTACAAGTCTCTTGGAACAGAGCGTCATAGAGGGTGAGAATCCCGTCTTTGACACGGACTACCAGTGC-TTTGTGATGCGCTCTCAAAGAGTCGAGTTGTTTGGGAATGCAGCTCAAAATGGGTGGTAAATTCCATCTAAAGCTAAATATTGGCGAGAGACCGATAGCGAACAAGTACCGTGAGGGAAAGATGAAAAGCACTTTGGAAAGAGAGTTAAACAGTACGTGAAATTGCTGAAAGGGAAACGCTTGAAGTCAGTCGCGTACTCAGCCATTTACTACGGGCCAGCATCAGTTTGGATAAGGAATGTGGCATCGGGTGT-GTTATAGCCGGGACTGAGGAGCACGCGGCGGGGG-TCCACCTGCTTAGGATGCTGGCGTAATGGCTTTAAACGACCCGTCTTGAAACACGGACCAAGGAGTCTAACATGCCTGCGAGTGTTTGGGTGG-AAAACCCGAGCGCGTAATGAAAGTGAA-AGTTGGGACTGTCGCACCGACGCCCGGACCAGACCTGTGACGGCGGTAGAGCATGTATGTTGGGACCCGAAAGATGGTGAACTATGCCTGAATAGGGTGAAGCCAGAGGAAACTCTGGT-GGAGGCTCGTAGCGATTCTGACGTGCAAATCGATCGTCAAATTTGGGTGGGCGAAAGACTAATCGAACCATCTAGTAGCTGGTTCCTGCCGAAGTTTCCCTCAGGATAGCAGAAACTCATTCAGATTTATGTGGTAAAGCGAATGATTAGAGGCCTTGGGGTTGAAACAACCTTAACCAACTTTAAATATGTAAGAACAAGTCACTTAATTGGACCGGTTGGTGATTGAGAGTTTCTAGTGGGCCATTTTTGGTAAGCAGAACTGGCGATGCGGGATGAACCGAACGCGAGGTTAAGGTGCCGGAATACACGCTCATCAGACACCACAAAAGGTGTTAGTTCATCTAGACAGCAGGACGGTGGCCGAAGTTGGAACCCGCTAAGGAGTGTGTAACAACTCACCTGCCGAATGAACTAGCCCTGAAAATGGATGGCGCTCAAGCGTGTTACCCATACCTTTAAAGTGATGCGACGAGTAGGCAGGCGTGGAG
>Riopa_metamorphosa_JV_0511_5
TGGTCTCGAGGCATGTGCACGCYCGGCCCACTCTCAACCTCTGTGCACTTATTGTAGGTCGGTCGGAAAGCAGGAAAAGCCTTCCTATGTTTTACAAACGATTTAGTTAAAGAATGTAATTTGCTATAACGCATTATATACAACTTTCAGCAACGGATCTCTTGGCTCTCGCATCGATGAAGAACGCAGCGAAATGCGATAAGTAATGTGAATTGCAGAATTCAGTGAATCATCGAATCTTTGAACGCACCTTGCGCTCCCTGGTATTCCGGGGAGCATGCCTGTTTGAGTGTCATGGTATTCTCAACCTTCATAACTGTCGAAGGCTTGGACTTGGAGGTGCTGGCTCTAGTCGGCTCCTCTTAAATGCATTAGCGTGAGTGTTACAGATCGCTTCGGTGTGATAATTATCTGCGCCGTAGTGTTGAAGTACTTGCGCTTCTAATCGTCCTTCGGACAATACTTTGACCTAGTAACTGCGAGTGAAGCGGGAAAAGCTCAAATTTAAAATCTGCCGAGTTGTAATCTGGAGAAGCGTCTTCCGGGACCGTGTACAAGTCTCCTGGAACGGAGCGTCATAGAGGGTGAGAATCCCGTCTTTGACACGGACTACCAGTGC-TTTGTGATGCGCTCTCAACGAGTCGAGTTGTTTGGGAATGCAGCTCAAAATGGGTGGTAAACTCCATCTAAAGCTAAATATTGGCGAGAGACCGATAGCGAACAAGTACCGTGAGGGAAAGATGAAAAGCACTTTGGAAAGAGAGTTAAACAGTACGTGAAATTGCTGAAAGGGAAACGCTTGAAGTCAGTCGCGTACTCAGCCATTTTCTACGGGCCAGCATCACTTTGGAAAAGGAAYGTGGCACCGGGTGT-GTTATAACCGGGAGTGAGGAGCACGCGGCGGGGC-TCCACCTGCTTAGGATGCTGGCGTAATGGCTTTAAACGACCCGTCTTGAAACACGGACCAAGGAGTCTAACATGCCTGCGAGTGTTTGGGTGG-AAAACCCGAGCGCGTAATGAAAGTGAA-AGTTGGGACTGTCGCACCGACGCCCGGACCAGACCTGTGACGGCGGTAGAGCATGTATGTTGGGACCCGAAAGATGGTGAACTATGCCTGAATAGGGTGAAGCCAGAGGAAACTCTGGT-GGAGGCTCGTAGCGATTCTGACGTGCAAATCGATCGTCAAATTTGGGTGGGCGAAAGACTAATCGAACCATCTAGTAGCTGGTTCCTGCCGAAGTTTCCCTCAGGATAGCAGAAACTCGTTCAGATTTATGTGGTAAAGCGAATGATTAGAGGCCTTGGGGTTGAAACAACCTTAACCAACTTTAAATATGTAAGAACAAGTCACTTGATTGGACCGGTTGGCGATTGAGAGTTTCTAGTGGGCCATTTTTGGTAAGCAGAACTGGCGATGCGGGATGAACCGAACGCGAGGTTAAGGTGCCGGAATACACGCTCATCAGACACCACAAAAGGTGTTAGTTCATCTAGACAGCAGGACGGTGGCCGAAGTCGGAACCCGCTAAGGAGTGTGTAACAACTCACCTGCCGAATGAACTAGCCCTGAAAATGGATGGCGCTCAAGCGTGTTACCCATACCTTTGAAGTGACGCGACGAGTAGGCAGGCGTGGAG
>Riopa_pudens_Cui_3238
TGGTCTCGAGGCATGTGCACGCCTGGCCCACTCTTAACCTCTGTGCACTTATTGTAGGTTGGTCGGAAAGCAGGAAAAGCCTTCCTATGTTTTACAAACGATTTAGTTAAAGAATGTAATTTGCTATAACGCATTATATACAACTTTCAGCAACGGATCTCTTGGCTCTCGCATCGATGAAGAACGCAGCGAAATGCGATAAGTAATGTGAATTGCAGAATTCAGTGAATCATCGAATCTTTGAACGCACCTTGCGCTCCCTGGTATTCCGGGGAGCATGCCTGTTTGAGTGTCATGGTATTCTCAACCTTCATAACTGTTGAAGGCTTGGACTTGGAGGTGCTGGCTCTAGTCGGCTCCTCTTAAATGCATTAGCGTGAGTGTTACAGATCGCTTCGGTGTGATAATTATCTACGCCGTAGTGTTGAAGTACTTGCGCTTCTAACCGTCCTTCGGACAATACTTTGACCTAGTAACTGCGAGTGAAGCGGGAAAAGCTCAAATTTAAAATCTGCCGAGTTGTAATCTGGAGAAGCGTCTTCCGGGACCGTGTACAAGTCTCCTGGAACGGAGCGTCATAGAGGGTGAGAATCCCGTCTTTGACACGGACTACCAGTGC-TTTGTGATGCGCTCTCAACGAGTCGAGTTGTTTGGGAATGCAGCTCAAAATGGGTGGTAAACTCCATCTAAAGCTAAATATTGGCGAGAGACCGATAGCGAACAAGTACCGTGAGGGAAAGATGAAAAGCACTTTGGAAAGAGAGTTAAACAGTACGTGAAATTGCTGAAAGGGAAACGCTTGAAGTCAGTCGCGTACTCAGCCATTTTCTACGGGCCAGCATCACTTTGGAAAAGGAATGTGGCACCGGGTGT-GTTATAACCGGGAGTGAGGAGCACGCGGCGGGGC-TCCACCTGCTTAGGATGCTGGCGTAATGGCTTTAAACGACCCGTCTTGAAACACGGACCAAGGAGTCTAACATGCCTGCGAGTGTTTGGGTGG-AAAACCCGAGCGCGTAATGAAAGTGAA-AGTTGGGACTGTCGCACCGACGCCCGGACCAGACCTGTGACGGCGGTAGAGCATGTATGTTGGGACCCGAAAGATGGTGAACTATGCCTGAATAGGGTGAAGCCAGAGGAAACTCTGGT-GGAGGCTCGTAGCGATTCTGACGTGCAAATCGATCGTCAAATTTGGGTGGGCGAAAGACTAATCGAACCATCTAGTAGCTGGTTCCTGCCGAAGTTTCCCTCAGGATAGCAGAAACTCATTCAGATTTATGTGGTAAAGCGAATGATTAGAGGCCTTGGGGTTGAAACAACCTTAACCAACTTTAAATATGTAAGAACAAGTCACTTGATTGGACCGGTTGGCGATTGAGAGTTTCTAGTGGGCCATTTTTGGTAAGCAGAACTGGCGATGCGGGATGAACCGAACGCGAGGTTAAGGTGCCGGAATACACGCTCATCAGACACCACAAAAGGTGTTAGTTCATCTAGACAGCAGGACGGTGGCCGAAGTCGGAACCCGCTAAGGAGTGTGTAACAACTCACCTGCCGAATGAACTAGCCCTGAAAATGGATGGCGCTCAAGCGTGTTACCCATACCTTTGAAGTGACGCGACGAGTAGGCAGGCGTGGAG
>Roseograndinia_aurantiaca_CLZhao_10487
TGGCCTCGAGGCATGTGCACACCCTGCCCACTCTCAACCTCTGTGCACTATTGTAGGCTTGGTGAAAGGCACCTGGAAGCCTCTCTATGTTCTGCAAACGCTTCAGTTATAGAATGTAACTTGCGATAACGCATTATATACAACTTTCAGCAACGGATCTCTTGGCTCTCGCATCGATGAAGAACGCAGCGAAATGCGATAAGTAATGTGAATTGCAGAATTCAGTGAATCATCGAATCTTTGAACGCACCTTGCGCTCCCTGGTATTCCGGGGAGCACGCCCGTTTGAGTGTCATGGTATTCTCAACCTTCATAACTTGCGAAGGCTTGGACTTGGAGGTGCTGGCTCTAGTCGGCTCCTCTTAAATGCATTAGCGTGAACTTTACGGATCGTATCAGTGTGATAATTATCTGCGCTGTAGTGTTGAAGTAGTCTCGCTTCTAATCGTCCTTCTGGACAACACCTGACCTAGTAACTGCGAGTGAAGCGGGAAAAGCTCAAATTTAAAATCTGCCGAGTTGTAGTCTGGAGAAGCGTTTTCCGGGACCGTGTACAAGTCTCCTGGAACGGAGCGTCATAGAGGGTGAGAATCCCGTCTTTGACACGGACTACCAGTGC-TCTGTGATGCGCTCTCAAAGAGTCGAGTTGTTTGGGAATGCAGCTCAAAATGGGTGGTAAACTCCATCTAAAGCTAAATATTGGCGAGAGACCGATAGCGAACAAGTACCGTGAGGGAAAGATGAAAAGCACTTTGGAAAGAGAGTTAAACAGTACGTGAAATTGCTGAAAGGGAAACGCTTGAAGTCAGTCGCGTACTCAACCATTTTCTACGGGCCAGCATCACTTTGGATAAGGAATGTGGCACCGGGTGT-GTTATAGCCGGGAGTGAGGAGCACGCGGCGGGGC-TCCACCTGCTTAGGATGCTGGCGTAATGGCTTTAAACGACCCGTCTTGAAACACGGACCAAGGAGTCTAACATGCCTGCGAGTGTTTGGGTGG-AAAACCCGAGCGCGTAATGAAAGTGAA-AGTTGGGACTGTCGCACCGACGCCCGGACCAGACCTGTGACGGCGGTAGAGCATGTATGTTGGGACCCGAAAGATGGTGAACTATGCCTGAATAGGGTGAAGCCAGAGGAAACTCTGGT-GGAGGCTCGTAGCGATTCTGACGTGCAAATCGATCGTCAAATTTGGGTGGGCGAAAGACTAATCGAACCATCTAGTAGCTGGTTCCTGCCGAAGTTTCCCTCAGGATAGCAGAAACTCGTTCAGATTTATGTGGTAAAGCGAATGATTAGAGGCCTTGGGGTTGAAACAACCTTAACCAACTTTAAATATGTAAGAACAAGTCACTTAATTGGACTGGTTGGCGATTGAGAGTTTCTAGTGGGCCATTTTTGGTAAGCAGAACTGGCGATGCGGGATGAACCGAACGTGAGGTTAAGGTGCCGGAATACACGCTCATCAGACACCACAAAAGGTGTTAGTTCATCTAGACAGCAGGACGGTGGCCGAAGTCGGAACCCGCTAAGGAGTGTGTAACAACTCACCTGCCGAATGAACTAGCCCTGAAAATGGATGGCGCTCAAGCGTGTTACCCATACCTTTGAAGTGACGCGACGAGTAGGCAGGCGTGGAG
>Roseograndinia_aurantiaca_CLZhao_10491
TGGCCTCGAGGCATGTGCACACCCTGCCCACTCTCAACCTCTGTGCACTATTGTAGGCTTGGTGAAAGGCACCTGGAAGCCTCTCTATGTTCTGCAAACGCTTCAGTTATAGAATGTAACTTGCGATAACGCATTATATACAACTTTCAGCAACGGATCTCTTGGCTCTCGCATCGATGAAGAACGCAGCGAAATGCGATAAGTAATGTGAATTGCAGAATTCAGTGAATCATCGAATCTTTGAACGCACCTTGCGCTCCCTGGTATTCCGGGGAGCACGCCCGTTTGAGTGTCATGGTATTCTCAACCTTCATAACTTGCGAAGGCTTGGACTTGGAGGTGCTGGCTCTAGTCGGCTCCTCTTAAATGCATTAGCGTGAACTTTACGGATCGTATCAGTGTGATAATTATCTGCGCTGTAGTGTTGAAGTAGTCTCGCTTCTAATCGTCCTTCTGGACAACACCTGCCCTAGTAACTGCGAGTGAAGCGGGAAAAGCTCAAATTTAAAATCTGCCGAGTTGTAGTCTGGAGAAGCGTTTTCCGGGACCGTGTACAAGTCTCCTGGAACGGAGCGTCATAGAGGGTGAGAATCCCGTCTTTGACACGGACTACCAGTGC-TCTGTGATGCGCTCTCAAAGAGTCGAGTTGTTTGGGAATGCAGCTCAAAATGGGTGGTAAACTCCATCTAAAGCTAAATATTGGCGAGAGACCGATAGCGAACAAGTACCGTGAGGGAAAGATGAAAAGCACTTTGGAAAGAGAGTTAAACAGTACGTGAAATTGCTGAAAGGGAAACGCTTGAAGTCAGTCGCGTACTCAACCA-TTTCTACGGGCCAGCATCACTTTGGATAAGGAATGTGGCACCGGGTGTGGTTATAGCCGGGAGTGAGGAGCACGCGGCGGGGC-TCCACCTGCTTAGGATGCTGGCGTAATGGCTTTAAACGACCCGTCTTGAAACACGGACCAAGGAGTCTAACATGCCTGCGAGTGTTTGGGTGG-AAAACCCGAGCGCGTAATGAAAGTGAA-AGTTGGGACTGTCGCACCGACGCCCGGACCAGACCTGTGACGGCGGTAGAGCATGTATGTTGGGACCCGAAAGATGGTGAACTATGCCTGAATAGGGTGAAGCCAGAGGAAACTCTGGT-GGAGGCTCGTAGCGATTCTGACGTGCAAATCGATCGTCAAATTTGGGTGGGCGAAAGACTAATCGAACCATCTAGTAGCTGGTTCCTGCCGAAGTTTCCCTCAGGATAGCAGAAACTCGTTCAGATTTATGTGGTAAAGCGAATGATTAGAGGCCTTGGGGTTGAAACAACCTTAACCAACTTTAAATATGTAAGAACAAGTCACTTAATTGGACTGGTTGGCGATTGAGAGTTTCTAGTGGGCCATTTTTGGTAAGCAGAACTGGCGATGCGGGATGAACCGAACGTGAGGTTAAGGTGCCGGAATACACGCTCATCAGACACCACAAAAGGTGTTAGTTCATCTAGACAGCAGGACGGTGGCCGAAGTCGGAACCCGCTAAGGAGTGTGTAACAACTCACCTGCCGAATGAACTAGCCCTGAAAATGGATGGCGCTCAAGCGTGTTACCCATACCTTTGAAGTGACGCGACGAGTAGGCAGGCGTGGAG
>Roseograndinia_jilinensis_Wu_1307_132
TGGCCTCGAGGCATGTGCACACCCTGCCCACTCTCAACCTCTGTGCACTATTGTAGGCTTGGTGAAAGGCACCTGGAAGCCTCTCTATGTTCTACAAACGCTTCAGTTATAGAATGTAACTTGCGATAACGCATTATATACAACTTTCAGCAACGGATCTCTTGGCTCTCGCATCGATGAAGAACGCAGCGAAATGCGATAAGTAATGTGAATTGCAGAATTCAGTGAATCATCGAATCTTTGAACGCACCTTGCGCTCCCTGGTATTCCGGGGAGCACGCCCGTTTGAGTGTCATGGTATTCTCAACCTTCATAACTTGCGAAGGCTTGGACTTGGAGGTGCTGGCTCTAGTCGGCTCCTCTTAAATGCATCAGCGTGAACTTTACGGATCGTATCAGTGTGATAATTATCTGCGCTGTAGTGTTGAAGTAGTCTCGCTTCTAATCGTCCTTCTGGACAACACCTGACCTAGTAACTGCGAGTGAAGCGGGAAAAGCTCAAATTTAAAATCTGCCGAGTTGTAGTCTGGAGAAGCGTTTTCCGGGACCGTGTACAAGTCTCCTGGAACGGAGCGTCATAGAGGGTGAGAATCCCGTCTTTGACACGGACTACCAGTGC-TCTGTGATGCGCTCTCAAAGAGTCGAGTTGTTTGGGAATGCAGCTCAAAATGGGTGGTAAACTCCATCTAAAGCTAAATATTGGCGAGAGACCGATAGCGAACAAGTACCGTGAGGGAAAGATGAAAAGCACTTTGGAAAGAGAGTTAAACAGTACGTGAAATTGCTGAAAGGGAAACGCTTGAAGTCAGTCGCGTACTCAACCATTTTCTACGGGCCAGCATCACTTTGGATAAGGAATGTGGCACCGGGTGT-GTTATAGCCGGGAGTGAGGAGCACGCGGCGGGGC-TCCACCTGCTTAGGATGCTGGCGTAATGGCTTTAAACGACCCGTCTTGAAACACGGACCAAGGAGTCTAACATGCCTGCGAGTGTTTGGGTGG-AAAACCCGAGCGCGTAATGAAAGTGAA-AGTTGGGACTGTCGCACCGACGCCCGGACCAGACCTGTGACGGCGGTAGAGCATGTATGTTGGGACCCGAAAGATGGTGAACTATGCCTGAATAGGGTGAAGCCAGAGGAAACTCTGGT-GGAGGCTCGTAGCGATTCTGACGTGCAAATCGATCGTCAAATTTGGGTGGGCGAAAGACTAATCGAACCATCTAGTAGCTGGTTCC---------------------------------------------------------------------------------------------------------------------------------------------------------------------------------------------------------------------------------------------------------------------------------------------------------------------------------------------------------------------------------------------------------------------
>Roseograndinia_jilinensis_Wu_1307_137
TGGCCTCGAGGCATGTGCACACCCTGCCCACTCTCAACCTCTGTGCACTATTGTAGGCTTGGTGAAAGGCACCTGGAAGCCTCTCTATGTTCTACAAACGCTTCAGTTATAGAATGTAACTTGCGATAACGCATTATATACAACTTTCAGCAACGGATCTCTTGGCTCTCGCATCGATGAAGAACGCAGCGAAATGCGATAAGTAATGTGAATTGCAGAATTCAGTGAATCATCGAATCTTTGAACGCACCTTGCGCTCCCTGGTATTCCGGGGAGCACGCCCGTTTGAGTGTCATGGTATTCTCAACCTTCATAACTTGCGAAGGCTTGGACTTGGAGGTGCTGGCTCTAGTCGGCTCCTCTTAAATGCATCAGCGTGAACTTTACGGATCGTATCAGTGTGATAATTATCTGCGCTGTAGTGTTGAAGTAGTCTCGCTTCTAATCGTCCTTCTGGACAACACCTGACCTAGTAACTGCGAGTGAAGCGGGAAAAGCTCAAATTTAAAATCTGCCGAGTTGTAGTCTGGAGAAGCGTTTTCCGGGACCGTGTACAAGTCTCCTGGAACGGAGCGTCATAGAGGGTGAGAATCCCGTCTTTGACACGGACTACCAGTGC-TCTGTGATGCGCTCTCAAAGAGTCGAGTTGTTTGGGAATGCAGCTCAAAATGGGTGGTAAACTCCATCTAAAGCTAAATATTGGCGAGAGACCGATAGCGAACAAGTACCGTGAGGGAAAGATGAAAAGCACTTTGGAAAGAGAGTTAAACAGTACGTGAAATTGCTGAAAGGGAAACGCTTGAAGTCAGTCGCGTACTCAACCATTTTCTACGGGCCAGCATCACTTTGGATAAGGAATGTGGCACCGGGTGT-GTTATAGCCGGGAGTGAGGAGCACGCGGCGGGGC-TCCACCTGCTTAGGATGCTGGCGTAATGGCTTTAAACGACCCGTCTTGAAACACGGACCAAGGAGTCTAACATGCCTGCGAGTGTTTGGGTGG-AAAACCCGAGCGCGTAATGAAAGTGAA-AGTTGGGACTGTCGCACCGACGCCCGGACCAGACCTGTGACGGCGGTAGAGCATGTATGTTGGGACCCGAAAGATGGTGAACTATGCCTGAATAGGGTGAAGCCAGAGGAAACTCTGGT-GGAGGCTCGTAGCGATTCTGACGTGCAAATCGATCGTCAAATTTGGGTGGGCGAAAGACTAATCGAACCATCTAGTAGCTGGTTCC---------------------------------------------------------------------------------------------------------------------------------------------------------------------------------------------------------------------------------------------------------------------------------------------------------------------------------------------------------------------------------------------------------------------
>Roseograndinia_minispora_WEI_18_508
TGGCCTCGAGGCATGTGCACACCCTGCCCACTCTCAACCTCTGTGCACTATTGTAGGCTTGGTGAAAGGCACCTGGAAGCCTCTCTATGTTCTACAAACGCTTCAGTTATAGAATGTAACTTGCGATAACGCATTATATACAACTTTCAGCAACGGATCTCTTGGCTCTCGCATCGATGAAGAACGCAGCGAAATGCGATAAGTAATGTGAATTGCAGAATTCAGTGAATCATCGAATCTTTGAACGCACCTTGCGCTCCCTGGTATTCCGGGGAGCACGCCCGTTTGAGTGTCATGGTATTCTCAACCTTCATAACTTGCGAAGGCTTGGACTTGGAGGTGCTGGCTCTAGTCGGCTCCTCTTAAATGCATTAGCGTGAACTTTACGGATCGTATCAGTGTGATAATTATCTGCGCTGTAGTGTTGAAGTAGTCTCGCTYCTAACCGTCCTTCTGGACAACACCTGACCTAGTAACTGCGAGTGAAGCGGGAAAAGCTCAAATTTAAAATCTGCCGAGTTGTAGTCTGGAGAAGCGTTTTCCGGGACCGTGTACAAGTCTCCTGGAACGGAGCGTCATAGAGGGTGAGAATCCCGTCTTTGACACGGACTACCAGTGC-TCTGTGATGCGCTCTCAAAGAGTCGAGTTGTTTGGGAATGCAGCTCAAAATGGGTGGTAAACTCCATCTAAAGCTAAATATTGGCGAGAGACCGATAGCGAACAAGTACCGTGAGGGAAAGATGAAAAGCACTTTGGAAAGAGAGTTAAACAGTACGTGAAATTGCTGAAAGGGAAACGCTTGAAGTCAGTCGCGTACTCAGCCATTTTCTACGGGCCAGCATCACTTTGGATAAGGAATGTGGCACCGGGTGT-GTTATAGCCGGGAGTGAGGAGCACGCGGCGGGGC-TCCACCTGCTTAGGATGCTGGCGTAATGGCTTTAAACGACCCGTCTTGAAACACGGACCAAGGAGTCTAACATGCCTGCGAGTGTTTGGGTGG-AAAACCCGAGCGCGTAATGAAAGTGAA-AGTTGGGACTGTCGCACCGACGCCCGGACCAGACCTGTGACGGCGGTAGAGCATGTATGTTGGGACCCGAAAGATGGTGAACTATGCCTGAATAGGGTGAAGCCAGAGGAAACTCTGGT-GGAGGCTCGTAGCGATTCTGACGTGCAAATCGATCGTCAAATTTGGGTGGGCGAAAGACTAATCGAACCATCTAGTAGCTGGTTCCTGCCGA---------------------------------------------------------------------------------------------------------------------------------------------------------------------------------------------------------------------------------------------------------------------------------------------------------------------------------------------------------------------------------------------------------------
>Roseograndinia_minispora_WEI_18_511
TGGCCTCGAGGCATGTGCACACCCTGCCCACTCTCAACCTCTGTGCACTATTGTAGGCTTGGTGAAAGGCACCTGGAAGCCTCTCTATGTTCTACAAACGCTTCAGTTATAGAATGTAACTTGCGATAACGCATTATATACAACTTTCAGCAACGGATCTCTTGGCTCTCGCATCGATGAAGAACGCAGCGAAATGCGATAAGTAATGTGAATTGCAGAATTCAGTGAATCATCGAATCTTTGAACGCACCTTGCGCTCCCTGGTATTCCGGGGAGCACGCCCGTTTGAGTGTCATGGTATTCTCAACCTTCATAACTTGCGAAGGCTTGGACTTGGAGGTGCTGGCTCTAGTCGGCTCCTCTTAAATGCATTAGCGTGAACTTTACGGATCGTATCAGTGTGATAATTATCTGCGCTGTAGTGTTGAAGTAGTCTCGCTYCTAACCGTCCTTCTGGACAACACCTGACCTAGTAACTGCGAGTGAAGCGGGAAAAGCTCAAATTTAAAATCTGCCGAGTTGTAGTCTGGAGAAGCGTTTTCCGGGACCGTGTACAAGTCTCCTGGAACGGAGCGTCATAGAGGGTGAGAATCCCGTCTTTGACACGGACTACCAGTGC-TCTGTGATGCGCTCTCAAAGAGTCGAGTTGTTTGGGAATGCAGCTCAAAATGGGTGGTAAACTCCATCTAAAGCTAAATATTGGCGAGAGACCGATAGCGAACAAGTACCGTGAGGGAAAGATGAAAAGCACTTTGGAAAGAGAGTTAAACAGTACGTGAAATTGCTGAAAGGGAAACGCTTGAAGTCAGTCGCGTACTCAGCCATTTTCTACGGGCCAGCATCACTTTGGATAAGGAATGTGGCACCGGGTGT-GTTATAGCCGGGAGTGAGGAGCACGCGGCGGGGC-TCCACCTGCTTAGGATGCTGGCGTAATGGCTTTAAACGACCCGTCTTGAAACACGGACCAAGGAGTCTAACATGCCTGCGAGTGTTTGGGTGG-AAAACCCGAGCGCGTAATGAAAGTGAA-AGTTGGGACTGTCGCACCGACGCCCGGACCAGACCTGTGACGGCGGTAGAGCATGTATGTTGGGACCCGAAAGATGGTGAACTATGCCTGAATAGGGTGAAGCCAGAGGAAACTCTGGT-GGAGGCTCGTAGCGATTCTGACGTGCAAATCGATCGTCAAATTTGGGTGGGCGAAAGACTAATCGAACCATCTAGTAGCTGGTTCCTGCCGA---------------------------------------------------------------------------------------------------------------------------------------------------------------------------------------------------------------------------------------------------------------------------------------------------------------------------------------------------------------------------------------------------------------
>Roseograndinia_zixishanensis_CLZhao_7206
TGGCCTCAAGGCATGTGCACACCCTGCCCACTCTCAACCTCTGTGCACTATTGTAGGCTTGGTGAAAGGCATCTGGAAGCCTCTCTATGTTCTACACACGCTTCAGTTATAGAATGTAACTTGCGATAACGCATTATATACAACTTTCAGCAACGGATCTCTTGGCTCTCGCATCGATGAAGAACGCAGCGAAATGCGATAAGTAATGTGAATTGCAGAATTCAGTGAATCATCGAATCTTTGAACGCACCTTGCGCTCCCTGGTATTCCGGGGAGCACGCCCGTTTGAGTGTCATGGTATTCTCAACCTTCATAACTTGCGAAGGCTTGGACTTGGAGGTGCTGGCTCTAGTCGGCTCCTCTTAAATGCATTAGCGTGAACTTTACGGATCGTATCAGTGTGATAATTATCTGCGCTGTAGTGTTGAAGTAGTTCTGCTTCTAACCGTCCTTCTGGACAGCACCTGACCTAGTAACTGCGAGTGAAGCGGGAAAAGCTCAAATTTAAAATCTGCCGAGTTGTAGTCTGGAGAAGCGTTTTCCGGGACCGTGTACAAGTCTCCTGGAACGGAGCGTCATAGAGGGTGAGAATCCCGTCTTTGACACGGACTACCAGTGC-TCTGTGATGCGCTCTCAAAGAGTCGAGTTGTTTGGGAATGCAGCTCAAAATGGGTGGTAAACTCCATCTAAAGCTAAATATTGGCGAGAGACCGATAGCGAACAAGTACCGTGAGGGAAAGATGAAAAGCACTTTGGAAAGAGAGTTAAACAGTACGTGAAATTGCTGAAAGGGAAACGCTTGAAGTCAGTCGCGTACTCAACCACTTTCTACGGGCCAGCATCACTTTGGATAAGGAATGTGGCACCGGGTGT-GTTATAGCCGGGAGTGAGGAGCACGCGGCGGGGC-TCCACCTGCTTAGGATGCTGGCGTAATGGCTTTAAACGACCCGTCTTGAAACACGGACCAAGGAGTCTAACATGCCTGCGAGTGTTTGGGTGG-AAAACCCGAGCGCGTAATGAAAGTGAA-AGTTGGGACTGTCGCACCGACGCCCGGACCAGACCTGTGACGGCGGTAGAGCATGTATGTTGGGACCCGAAAGATGGTGAACTATGCCTGAATAGGGTGAAGCCAGAGGAAACTCTGGT-GGAGGCTCGTAGCGATTCTGACGTGCAAATCGATCGTCAAATTTGGGTGGGCGAAAGACTAATCGAACCATCTAGTAGCTGGTTCCTGCCGAAGTTTCCCTCAGGATAGCAGAAACTCGTTCAGATTTATGTGGTAAAGCGAATGATTAGAGGCCTTGGGGTTGAAACAACCTTAACCAACTTTAAATATGTAAGAACAAGTCACTTAATTGGACTGGTTGGCGATTGAGAGTTTCTAGTGGGCCATTTTTGGTAAGCAGAACTGGCGATGCGGGATGAACCGAACGTGAGGTTAAGGTGCCGGAATACACGCTCATCAGACACCACAAAAGGTGTTAGTTCATCTAGACAGCAGGACGGTGGCCGAAGTCGGAACCCGCTAAGGAGTGTGTAACAACTCACCTGCCGAATGAACTAGCCCTGAAAATGGATGGCGCTCAAGCGTGTTACCCATACCTTTGAAGTGACGCGACGAGTAGGCAGGCGTGGAG
>Roseograndinia_zixishanensis_CLZhao_7718
TGGCCTCAAGGCATGTGCACACCCTGCCCACTCTCAACCTCTGTGCACTATTGTAGGCTTGGTGAAAGGCATCTGGAAGCCTCTCTATGTTCTACACACGCTTCAGTTATAGAATGTAACTTGCGATAACGCATTATATACAACTTTCAGCAACGGATCTCTTGGCTCTCGCATCGATGAAGAACGCAGCGAAATGCGATAAGTAATGTGAATTGCAGAATTCAGTGAATCATCGAATCTTTGAACGCACCTTGCGCTCCCTGGTATTCCGGGGAGCACGCCCGTTTGAGTGTCATGGTATTCTCAACCTTCATAACTTGCGAAGGCTTGGACTTGGAGGTGCTGGCTCTAGTCGGCTCCTCTTAAATGCATTAGCGTGAACTTTACGGATCGTATCAGTGTGATAATTATCTGCGCTGTAGTGTTGAAGTAGTTCTGCTTCTAACCGTCCTTCTGGACAGCACCTGACCTAGTAACTGCGAGTGAAGCGGGAAAAGCTCAAATTTAAAATCTGCCGAGTTGTAGTCTGGAGAAGCGTTTTCCGGGACCGTGTACAAGTCTCCTGGAACGGAGCGTCATAGAGGGTGAGAATCCCGTCTTTGACACGGACTACCAGTGC-TCTGTGATGCGCTCTCAAAGAGTCGAGTTGTTTGGGAATGCAGCTCAAAATGGGTGGTAAACTCCATCTAAAGCTAAATATTGGCGAGAGACCGATAGCGAACAAGTACCGTGAGGGAAAGATGAAAAGCACTTTGGAAAGAGAGTTAAACAGTACGTGAAATTGCTGAAAGGGAAACGCTTGAAGTCAGTCGCGTACTCAACCACTTTCTACGGGCCAGCATCACTTTGGATAAGGAATGTGGCACCGGGTGT-GTTATAGCCGGGAGTGAGGAGCACGCGGCGGGGC-TCCACCTGCTTAGGATGTTGGCGTAATGGCTTTAAACGACCCGTCTTGAAACACGGACCAAGGAGTCTAACATGCCTGCGAGTGTTTGGGTGG-AAAACCCGAGCGCGTAATGAAAGTGAA-AGTTGGGACTGTCGCACCGACGCCCGGACCAGACCTGTGACGGCGGTAGAGCATGTATGTTGGGACCCGAAAGATGGTGAACTATGCCTGAATAGGGTGAAGCCAGAGGAAACTCTGGT-GGAGGCTCGTAGCGATTCTGACGTGCAAATCGATCGTCAAATTTGGGTGGGCGAAAGACTAATCGAACCATCTAGTAGCTGGTTCCTGCCGAAGTTTCCCTCAGGATAGCAGAAACTCGTTCAGATTTATGTGGTAAAGCGAATGATTAGAGGCCTTGGGGTTGAAACAACCTTAACCAACTTTAAATATGTAAGAACAAGTCACTTAATTGGACTGGTTGGCGATTGAGAGTTTCTAGTGGGCCATTTTTGGTAAGCAGAACTGGCGATGCGGGATGAACCGAACGTGAGGTTAAGGTGCCGGAATACACGCTCATCAGACACCACAAAAGGTGTTAGTTCATCTAGACAGCAGGACGGTGGCCGAAGTCGGAACCCGCTAAGGAGTGTGTAACAACTCACCTGCCGAATGAACTAGCCCTGAAAATGGATGGCGCTCAAGCGTGTTACCCATACCTTTGAAGTGACGCGACGAGTAGGCAGGCGTGGAG
>Scopuloides_rimosa_HHB_7042_Sp
TGGCTTAGGAGCATGTGCACGCCTGACCCACTCTCAACCCCTGTGCACTTATTGTAGGCTTGGTGATTGATGCTGATAGGCTTTCTATG-TTTACAAACGCTTCAGTTTAAGAATGTTACTCGCTATAACGCAATAAATACAACTTTCAGCAACGGATCTCTTGGCTCTCGCATCGATGAAGAACGCAGCGAAATGCGATAAGTAATGTGAATTGCAGAATTCAGTGAATCATCGAATCTTTGAACGCACCTTGCGCTCCTTGGTATTCCGAGGAGCATGCCTGTTTGAGTGTCATGGTATTCTCAACTCCACAAAGTGCTGTAGAGTTGGATTTGGAGGTGTCGGCTTGAGTTGACTCCTCTGAAATGCATTAGTGTGAACTTTACGGATCGCTTCAGTGTGATAA-TGTCTACGCTGTGGTGTTGAAGTATTCATGCTTCTAACTGTCTCTTGAGACATTCTTGAC--------CTGCGAGTGAAGCGGGAAAAGCTCAAATTTAAAATCTGCCGAGTTGTAATCTGGAGAAGCGTTTT--GGGACTGTGTACAAGTCTCTTGGAATAGAGCGTCATAGAGGGTGAGAATCCCGTCTTTGACACGGACTACCAGTGC-TTTGTGATACGCTCTCAAAGAGTCGAGTTGTTTGGGAATGCAGCTCAAAATGGGTGGTAAATTCCATCTAAAGCTAAATATTGGCGAGAGACCGATAGCGAACAAGTACCGTGAGGGAAAGATGAAAAGCACTTTGGAAAGAGAGTTAAACAGTACGTGAAATTGCTGAAAGGGAAGCGTTTGAAGTCAGTCGCGTACTCAACCACTTTCTACGGGCCAACATCAGTTTGGAAAAGGAATGTGGCACCGGGTGT-GTTATAGCCGGGACTGAGGAGCACGCGGCCGGGG-TCCACGTGCTTAGGATGTTGGCGTAATGGCTTTAAACGACCCGTCTTGAAACACGGACCAAGGAGTCTAACATGCCTGCGAGTGTTTGGGTGG-AAAACCCGAGCGCGTAATGAAAGTGAA-AGTTGGGACTGTCGCACCGACGCCCATACCAGACCTGTGACGGCGGTTGAGCATGTATGTTGGGACCCGAAAGATGGTGAACTATGCCTGAATAGGGTGAAGCCAGAGGAAACTCTGGT-GGAAGCTCGTAGCGATTCTGACGTGCAAATCGATCGTCAAATTTGGGTGGGCGAAAGACTAATCGAACCATCTAGTAGCTGGTTCCTGCCGAAGTTTCCCTCAGGATAGCAGAAACTCATTCAGATTTATGTGGTAAAGCGAATGATTAGAGGCCTTGGGGTTGAAACAACCTTAACCAACTTTAAATATGTAAGAACAAGTCACTTAATTGGACCGCTTGGCGATTGAGAGTTTCTAGTGGGCCATTTTTGGTAAGCAGAACTGGCGATGCGGGATGAACCGAACGTGAGGTTAAGGTGCCGGAATACACGCTCATCAGACACCACAAAAGGTGTTAGTTCATCTAGACAGCAGGACGGTGGCCGAAGTCGGAACCCGCTAAGGAGTGTGTAACAACTCACCTGCCGAATGAACTAGCCCTGAAAATGGATGGCGCTCAAGCGTGTTACCCATACCT--GAAGTGATGCGACGAGTAGGCAGGCGT----
>Terana_caerulea_FP_104073
TGGCCTCGGGGCATGTGCACACCTGGCCCACTCTCCACCTCTGTGCACTTATTGTAGAAGGGTGAACGGCTGCTAGAAGCCACTCTATGCTTTACAAACGCTTCAGTTATAGAATGTCACTTGCTATAACGCACT-TATACAACTTTCAGCAACGGATCTCTTGGCTCTCGCATCGATGAAGAACGCAGCGAAATGCGATAAGTAATGTGAATTGCAGAATTCAGTGAATCATCGAATCTTTGAACGCACCTTGCGCTCCTTGGTATTCCGAGGAGCACGCCTGTTTGAGTGTCATGGAATTCTCAACCTTCGACTTGT-TGAAGGCTTGGACTTGGAGGTGCTGGCTCTAGTCGGCTCCTCTGAAATGTATTAGCGTGAA-CTTACGGATCGCTTCAGTGTGATAATTATCTGCGCTGTTGTGTTGAAGTACTTACGCTTCTAACCGTCCTCACGGACACTCTTGACCCTAGTAACTGCGAGTGAAGCGGGAAAAGCTCAAATTTAAAATCTGCCGAGTTGTAATCTGGAGAAGTGTTTTCCGGGACCGTGTACAAGTCTCCTGGAACGGAGCGTCATAGAGGGTGAGAATCCCGTCTTTGACACGGACTACCAGTGC-TCTGTGATGCGCTCTCAAAGAGTCGAGTTGTTTGGGAATGCAGCTCAAAATGGGTGGTAAATTCCATCTAAAGCTAAATATTGGCGAGAGACCGATAGCGAACAAGTACCGTGAGGGAAAGATGAAAAGCACTTTGGAAAGAGAGTTAAACAGTACGTGAAATTGCTGAAAGGGAAACGATTGAAGTCAGTCGCGTACTCAGCCATTTTCTACGGGCCAGCATCACTTTGGATAAGAAATGTGGCACCGGGTGT-GTTATAGTCGGGAGTGAGGAGCACGCGGCGGGGG-TCCACCAGCTTAGGATGCTGGCGTAATGGCTTTAAACGACCCGTCTTGAAACACGGACCAAGGAGTCTAACATGCCTGCGAGTGTTTGGGTGG-AAAACCCGAGCGCGTAATGAAAGTGAT-AGTTGGGACTGTCGCACCGACGCCCGGACCAGACCTGTGACGGCGGTAGAGCATGTATGTTGGGACCCGAAAGATGGTGAACTATGCCTGAATAGGGTGAAGCCAGAGGAAACTCTGGT-GGAGGCTCGTAGCGATTCTGACGTGCAAATCGATCGTCAAATTTGGGTGGGCGAAAGACTAATCGAACCATCTAGTAGCTGGTTCCTGCCGAAGTTTCCCTCAGGATAGCAGAAACTCATTCAGATTTATGTGGTAAAGCGAATGATTAGAGGCCTTGGGGTTGAAACAACCTTAACCAACTTTAAATATGTAAGAACGAGTCACTTGATTGGACCGCTCGGCGATTGAGAGTTTCTAGTGGGCCATTTTTGGTAAGCAGAACTGGCGATGCGGGATGAACCGAACGCGAGGTTAAGGTGCCGGAATACACGCTCATCAGACACCACAAAAGGTGTTAGTTCATCTAGACAGCAGGACGGTGGCCGAAGTCGGAACCCGCTAAGGAGTGTGTAACAACTCACCTGCCGAATGAACTAGCCCTGAAAATGGATGGCGCTCAAGCGTGTTACCCATACCTTTGAAGTGACGCGACGAGTAGGCAGGCGTGGAG
