# Supplementary material for: Taxonomy of Hyphodermella: a case study to show that simple phylogenies cannot always accurately place species in appropriate genera
Source: IMA Fungus. 2023 Jun 6;14:11. doi: 10.1186/s43008-023-00116-7 (PMC10245440; doi:10.1186/s43008-023-00116-7)
Supplement: Supplementary file 2 — Additional file 2: Alignment S2. The concatenated alignment of ITS, nLSU, rpb1, rpb2 and tef1α regions. [file 43008_2023_116_MOESM2_ESM.fas]

>Alboefibula_bambusicola_Chen_2304
CATTAACGAGTTTTGAAGGGGTTGTAGCTGGCTTCAAACGAGGCATGTGCACACCCTGCTCATCCACTCTCAACCACTGTGCACTTATTGTAGGTCGGTCGAGGAGCTCGGTGGCAA-CATTGAGTTTTGAAGCCTTCCTATGTTTCACTACAAACGCTTTAGTTATAGAATGTCACATTGCGTATAACGCATTTATATACAACTTTCAGCAACGGATCTCTTGGCTCTCGCATCGATGAAGAACGCAGCGAAATGCGATAAGTAATGTGAATTGCAGAATTCAGTGAATCATCGAATCTTTGAACGCACCTTGCGCTCCTTGGTATTCCGAGGAGCACGTCCGTTTGAGTGTCATGGTATTCTCAACCTCTACAACTTTTGTTGTCG-AGGCTTGGACTTGGAGGTTGTGCTGGCTCTCGCTGGTCAGCTCCTCTTAAATGTATTAGCGTGAACG-TTACGGATCGCTATCAGTGTGATAATTATCTGCGCTGTTAGTGTTGAAGTATGTTAAGC-TTGCGCTTCTAACCGTCCTTCAGTTGACAACTACTTTGACATCTGACCTCAAATCGGATGGGACTACCCGCTG-------------TTCCCCTAGTAACTGCGAGTGAAGCGGGAAAAGCTCAAATTTAAAATCTGGCAGTCTTTGATTGTCCGAGTTGTAGTCTGGAGAAGCGTCTTCCGCGCTGGACCGTGCACAAGTCTCCTGGAACGGAGCGTCATAGAGGGTGAGAATCCCGTCTTTGGCACGGACTACCAGTGCTTTGTGATGCGCTCTCAACGAGTCGAGTTGTTTGGGAATGCAGCTCAAAATGGGTGGTATACTCCATCTAAAGCTAAATATTGGCGAGAGACCGATAGCGAACAAGTACCGTGAGGGAAAGATGAAAAGCACTTTGGAAAGAGAGTTAAACAGTACGTGAAATTGCTGAAAGGGAAACGCTTGAAGTCAGTCGCGTTTGCTAGAACTCAGCCTTACCTCGGTTTGGTGCATTTTCTAGTAGACGGGCCAGCATCATTTTTGGCTGCGGGATAAAGGTTTCAGGAATGTGGCACCTTCGGGTGTGTTATAGCCTGGGATTGTATACCGTGGCTGGGAGTGAGGACCGCAGCACGCCACGTTCGTGCTTAGGATGCTGG----------------------------------------------------------------------------------------------------------------------------------------------------------------------------------------------------------------------------------------------------------------------------------------------------------------------------------GCTTCRTCGTGAAGGTCAAGAAGATCTTGGAATGTATCTGTGTCAACTGCGGGCGACTGARAGCTGATATCGTGAGTC---TCCTTTTTCCTCTACTCGTTTCGCACCCCACCASCCAATTTTCTGGGGGCTCTCTCCCATGGAGAACCCCAAGCCCGCRCCGTGTTCGCGCTCGATTATCGAGCCGTTCTTCCACCCG-TACGCGGACTGCGCGCGTTTTCGATCGCTTGATCGCCGCGCGGGCCTCTACACACGTCCGGTGTTGGTTGGACACGCGGTTGCGCGGTGAAATGGGGGGCTGAGCGAGGAGTGCGAAAAAAAGGAAGTCCTCTGCGCGGTGACGCCGTGC-GGGATGACTGGCCCACCGCCCTATCTGTGACGCAGAGCAAGCGGCGTGTGTCCGGCCTGCACTTGTGAC-----GTTGACAGGCCCCC-----TGATTGTTGCTGGTGTTGTCGGGAGTTGCTGATGCAGCCCATGTCGTTTATAACACATTACTAACGTCTCAACCTGCATATTCCCCGACCAACCTATT-TTTCGTGTGATCTTCGCGCACGTAAGTCGGACCCCACGTTCGCAGATAGGATCCGGCATGTCCGCGACCCCAAGGCGCGCATGCAAGTAGTGTGGAACTACTGCAAGGGCAAAATGATCTGCGAGCCAGACGAGCCCCGGGACGAGACCGATGGCATGGACCAGGAAGAGGCCAAACGCGGCCATGGCGGATGCGGTGCTGCACAGCCGCAGATCCGCAAGGAGGGCCTCAAGCTCTTCGTCCAATACAAGCGCTCGAAGGACGATGATGAGGTTTGTATCATGTGGGTAATGGTGTTCACCACGTCTAACTCCTCAGCACAGGAGTCGAAGACACTGCAGCCCGATAAGCGGTTGTTCCCTCCGCATGAAGTGTACACTGCCCTGAAGAAGATTCCTGACTCTGACTTGCACCTGCTTGGCCTTTCGGATGAGTACGCTCGTCCTGAGTGGATGATCCTTACCGTCCTSCCTGTCCCGCCGCCACCCGTCCGCCCTAGTATCGCAGTCGATGGCGGTACCATGCGCAGCGARGACGACTTGACATATAAGCTCGGCGATATCATCAAGGCGTCCGCGAACGTGCGCCGGTGCGAGCAGGAAGGAGCACCTGCTCACGTCATCAACGAGTTCGAGCAGCTGCTCCAGGTATGTCTTCCGCAAGCTGACTCGTGACGTCTACCGCTATCTTCAGAAGGTGAGTAGTGTGTSGAGACTCACAAGGAGTTCAACTTGTCGCTAGCCGTCAAGCACAACACCATCACAAACGGTTTGAAATACTCGCTCGCCACGGGCAACTGGGGAGATCAGAAGAAGTCGATGTCGGCGAAGGCTGGTGTCTCCCAAGTGCTYAACCGCTACACTTACGCTTCGACCCTGTCRCATCTTCGTCGTTGCAACACCCCTCTCGGACGTGAAGGCAAGATCGCGAAGCCTCGCCAGCTGCACAACACCCAYTGGGGTATGGTGTGCCCAGCCGAGACACCCGAAGGACAAGCTTGCGGTCTCGTTAAAAAYCTGTCYCTCATGTCATGCATCTCCGTCGGCTCTCTCTCCGCTCCCGTCATCGAGTTYCTGGAGGARTGGGGCCTCGAGTCCTTGGAAGAGAACGCGCATGCTACCACTCCCTGCACGAAGGTTTTCGTCAACGGTGTCTGGATGGGTGTTCACCGCGACCCAGCCAACCTCGTGAAGACGATCAAGAAGCTCCGSCGAAAGGACGACATCAGCCCCGAGGTGTCCGTGGTTCGTGACATCCGAGAGCGCGAGCTTCGCTTGTACACGGATGCTGGMCGTGTTTGCCGGCCGTTGTTTATCGTTGAGAACAACCAACTCACYCTCAAGAAGAAGCACGTCGAGTGGGTTACGAACGGTATTCCGCAGAATGACGAGGCAACCGGAAACTAAAGACGACAACAAACCGTACCAGTGGAGCAACCTCATCAAGGACGGCATTATTGAGCTGCTGGACGCTGAGGAAGAGGAGACTGTGATGATCTGTATGACTCCGGATGACCTGGAGGCTGCTCGCTTGCAAGCGGCATTGAGCCGAACCGC--GACGAGGAATTCGATCCTTCGGCGAGGCTGAAGACGCCTTTGATCCATACACCCACTGCGAGATCCATCCCAGTATGATCTTGGGTGTCTGCGCGAGTATCATGAGTTCGAGGCT-GGTATCTCCAA-GGATGG-CCAGACCCGC-GAGCACGCTCTCCTTGCCTTCACCCTCGGTGTCAGGCAGCTGATCGTCGCCGTCAACAAGATGGACACCACCAAGGTCAGTAGTGGAGCGAGGACCGTTTCAACGAAATCATCAAGGAGACCTCCACCTTCATCAAGAAGGTCGGCTACAATCCCAAGGCCGTCGCATTCGTTCCCATCTCCGGCTGGCACGGTGACAACATGTTGGAGGAGTCCCCCAAGTACGTAGCATGCCCTGGTACAAGGGTTGGACCAAGGAGACCAAGGCCGGTGTTGTCAAGGGTAAGACTCTCCTCGACGCCATTGACGCCATCGAGCCGCCCGTCCGTCCCTCCGACAAGCCCCTCCGTCTCCCCCTCCAGGATGTCTACAAGATCGGTGGTATTGGCACGGTGCCCGTCGGTCGTGTCGAGACCGGTATCATTAAGGCCGGTATGATCGTCACCTTCGCCCCCGTCGGTGTCACCACCGAAGTCAAGTCCGTCGAGATGCACCACGAGCAGCTCGAACACGGTCAACCCGGAGACAACGTCGGCTTCAACGTCAAGAACGTCTCCGTCAAGGATATCCGCCGTGGCAACGTCGCATCTGACTCTAAGAACGACCCCGCCAAGGAGGCCGCGTCCTTYAACGCCCAGGTCATCATCCTCAACCACCCCGGTCAGATCGGCGCTGGCTACGCTCCCGTTCTCGACTGCCACACCGCCCACATTGCTTGCAAGTTCGCCGAGCTCATCGA-GAAGATTGACCGTCGTACCGGTAAGTCGATGGAGCCCAAGTTCGTCAAGTCCGGCGACGCCTGCATTGCCAAGCTCGTCCCCTCCAAG
>Alboefibula_gracilis_Wu_1809_106
----------------------------TGGCTTCAAACGAGGCATGTGCACACCCTGCTCATCCACTCTCAACCTCTGTGCACTTACTGTAGGTCGGTTGATGGCTCTTGTGGCAACACTCTGGGTTTGAAGCCTTCCTATGTTTTACTACAAACGCTTTAGTTATAGAATGTTACTCTGCGTATAACGCATCTATATACAACTTTCAGCAACGGATCTCTTGGCTCTCGCATCGATGAAGAACGCAGCGAAATGCGATAAGTAATGTGAATTGCAGAATTCAGTGAATCATCGAATCTTTGAACGCACCTTGCGCTCCTTGGTATTCCGAGGAGCACATCCGTTTGAGTGTCATGGTATTCTCAACCTCAATAACTTTTGTTACTG-AGGCTTGGACTTGGAGGTCGTGCTGGCTCTCGTTAGTCAGCTCCTCTTAAATGCATTAGCGTGAACG-TTACGGATCGCTATCAGTGTGATAATTATCTGCGCTGTTAGTGTTGAAGTATGATAAGC-TTGCGCTTCTAACCGTCCTTCAGTTGACACTTACTTGACAATCTGACCTCAAATCGGATGGGACTACCCGCTGAACTTAAGCATATTTCCCCTAGTAACTGCGAGTGAAGCGGGAAAAGCTCAAATTTAAAATCTGGCAGTCTTTGATTGTCCGAGTTGTAGTCTGGAGAAGCGTCTTCCGCGCTGGACCGTGCACAAGTCTCCTGGAACGGAGCGTCATAGAGGGTGAGAATCCCGTCTTTGGCACGGACTACCAGTGCTTTGTGATGCGCTCTCAACGAGTCGAGTTGTTTGGGAATGCAGCTCAAAATGGGTGGTATACTCCATCTAAAGCTAAATATTGGCGAGAGACCGATAGCGAACAAGTACCGTGAGGGAAAGATGAAAAGCACTTTGGAAAGAGAGTTAAACAGTACGTGAAATTGCTGAAAGGGAAACGCTTGAAGTCAGTCGCGTTTGCTAGAACTCAGCCTTACTTCGGTTTGGTGCATTTTCTAGTAGACGGGCCAGCATCACTTTTGGCTGCGGGATAAAGGTCTCAGGAATGTGGCACCTTCGGGTGTGTTATAGCCTGGGATTGTATACCGTGGCTGGGAGTGAGGACCGCAGCACGCCTCGTTCGTGCTTAGGATGCTGGCGTAATGGCTTTAAACGACCCGTCTTGAAACACGGACCAAGGAGTCTAACATGCCTGCGAGTGTTTGGGTGGAAAACCCGAGCGCGTAATGAAAGTGAAAGTTGGGATCTCTGTCGTGGAGAGCACCGACGCCCGGACCAGACCTTCTGTGACGGATCCGCGGTAGAGCATGTATGTTGGGACCCGAAAGATGGTGAACTATGCCTGAATAGGGTGAAGCCAGAGGAAACTCTGGTGGAGGCTCGTAGCGATTCTGACGTGCAAATCGATCGTCAATTTGGGTATAGGGGCGAAAGACTAATCGAACCATCTAGTAGCTGGT--------------------------------------------------------------------------------------------------------------------------------------------ATGGAGACCCCAAGCCCGCACTGCGTTTATGCTCGAGTATCGAGCTGTTCTTCCACCCG-GTCGCGGACTGCGCGCGTTTTCGATCGCTTGATCGCCGCGCAGACCATTACACACGTCCGGTGTTGGTTGGACACGCGGCTGCGTGGTGAAATGGGGGGCTGAGCGAGGAGTGCGAAAAATAGGAAATCCTCTGCGCGGTGACGCCGCGCGGGGATGACTGSCCCACCGCCCTCTCTGTTACGCAGAACGAGTGGCGTGTGTTTGGCCTGCACTTGTAAC-----GTTGACATGCCCCC-----TRATTGTTGCTGGTGTTGTCGGGAGTTGTTGATGCAGCCCTTGTCGTTTACAAAACATTACTAACGTCTTAACCCGCATACTCTCCAACCGACCCACATTCTCGTGTRAATTTTYCGCCTGTAAGTCGGACCCCACGTTCGCAGACCGGATTCGGCATGTCCGCGACCCCAAGGCGCGCATGCAGGTCGTGTGGAACTACTGCAAGGGCAAAATGATCTGCGAGCCAGATGAGCCCCGGGACGAGAACGACGGCATGGACCAGGAAGAGGCGAAGCGTGGCCACGGCGGATGCGGTGCTGCACAGCCGCAGATTCGGAAAGAGGGTCTCAAGCTCTTCGTCCAGTACAAGCGTTCGAAGGACGAGGACGAGGTTTGTATCATGCAGGTGATGGTGTTAGCCATGTCTAACTCCTCAGCATAGGAGGTCAAGACGTTGCAGCCTGACAAGCGGTTGTTCCCTCCACATGAGGTCTACACCGCCCTTAAGAAAATCCCCGACTCCGATCTACATCTGCTAGGTCTCTCGGATGAGTACGCYCGCCCCGAGTGGATGATTCTCACCGTCCTGCCTGTCCCGCCACCACCTGTSCGGCCGAGTATCGCAGTCGACGGAGGTACCATGCGTAGCGAAGATGACTTGACGTACAAGCTCGGCGACATTATCAAGGCGTCAGCRAACGTGCGACGGTGCGAGCAGGAAGGAGCACCTGCTCACGTCATCAACGAGTTCGAGCAGCTGCTCCAGGTATGTCTTCCGCAAGCTAACGCRTGACGTCTAYCGYTACCTTCAGAAGGTCAGTARTGTGTCGAGACTCACAAGGAGTTCAACCTTTCGTTGGCGGTCAAGCACAACACGATCACGAACGGTTTGAAGTACTCGCTCGCTACAGGTAACTGGGGAGACCAGAAGAAGTCCATGTCGGCCAAGGCTGGTGTCTCTCAGGTGCTCAACCGATATACCTACGCTTCTACCTTGTCGCATCTTCGTCGTTGCAACACCCCTCTTGGACGAGAGGGTAAGATCGCGAAGCCCCGTCAGCTCCACAACACCCACTGGGGAATGGTATGCCCGGCCGAGACGCCAGAAGGACAAGCTTGTGGTCTTGTCAAGAACCTGTCCCTCATGTCGTGTATCTCCGTCGGCTCTCTCTCCGCCCCCGTCATCGAGTTCTTGGAGGAGTGGGGTCTCGAGTCCTTGGAAGAGAACGCTCATGCTACCACCCCCTGCACAAAGGTCTTCGTCAACGGCGTTTGGATGGGTGTTCACCGTGACCCAGCCAACCTCGTCAGGACGATCAAGAAGCTCCGGCGGAAGGACGACATCAGCCCAGAAGTGTCTGTGGTTCGGGATATCCGAGAGCGCGAGCTTCGCTTGTACACGGACGCTGGTCGTGTTTGCCGGCCGCTGTTTATCGTCGAGAACAACCAACTCACTCTCAAGAAGAAGCACATCGAATGGGTCACAAACGGCATACCCCAGTTCGACGAGGCAACCGGCTACTGAGGACGACAACAAGCCGTATGAGTGGAGCAACCTCATTAAAGACGGCATTATCGAGCTCCTGGATGCCGAGGAAGAGGAAACCGTCATGATCTGTATGACTCCGGATGACTTGGAGTCGGCACGCCTACAGGCGGCATTGAGCCGAACCGT--GACGAGGAGTTCGACCCATCTGCGAGATTGAAGACGCCCATGATTCATACACTCACTGCGAGATTCACCCCAGTATGATTCT---------------------GAGTTCGAGGCT-GGTATCTCCAA-GGATGG-CCAGACCCGC-GAGCACGCTCTCCTTGCCTTCACCCTCGGTGTCAGACAGCTGATCGTCGCCGTCAACAAGATGGACACTACCAAGGTCRGTAGTGGAGCGAGGACCGTTTCAACGAGATCATCAAGGAGACCTCCACCTTCATCAAGAAGGTCGGCTACAACCCCAAGGCTGTCGCGTTCGTCCCCATCTCCGGCTGGCACGGTGACAACATGTTGGAGGAGTCCACCAAGTATGTAGCATGCCCTGGTACAAGGGCTGGACCAAGGAGACCAAGGCTGGTGTCGTCAAGGGTAAGACCCTCCTCGATGCCATCGACGCTATCGAGCCCCCCGTCCGCCCCTCCGACAAGCCCCTCCGTCTCCCCCTCCAGGATGTCTACAAGATCGGTGGTATTGGCACGGTGCCCGTCGGCCGTGTTGAGACTGGTGTCATCAAGGCTGGTATGGTCGTCACCTTCGCCCCCGTCGGTGTCACCACCGAGGTCAAGTCCGTCGAGATGCACCACGAGCAGCTCGAGCAGGGTCTCCCCGGAGACAACGTCGGCTTCAACGTCAAGAACGTCTCCGTCAAGGATATCCGCCGTGGCAACGTCGCCTCTGACTCCAAGAACGACCCCGCCAAGGAGGCCGCGTCTTTCAACGCCCAGGTCATCATCCTCAACCACCCCGGTCAGATCGGTGCTGGCTACGCCCCCGTTCTCGACTGCCACACCGCCCACATTGCTTGCAAGTTCGCCGAGCTCATCGA-GAAGATCGACCGTCGTACCGGTAAGTCGATCGAGCCCAAGTTCGTCAAGTCCGGCGACGCCTGCATTGCCAAGCTCGTCCCCTCCAAG
>Crepatura_ellipsospora_CLZhao_1265
CATTAACGAGTTTTGAAGGGGTTGTAGCTGGCTTCAAACGAGGCATGTGCACACCCTGCTCATCCACTCTCAACCTCTGTGCACTTGTTGTAGGTCGGCGGAAAGGCTCAGTGGTAACCATTGAGTCTGGAAACCTTCCTATGTTTTACTACAAACGCTTCAGTTAAAGAATGTTACTCTGCGTATAACGCATCTATATACAACTTTCAGCAACGGATCTCTTGGCTCTCGCATCGATGAAGAACGCAGCGAAATGCGATAAGTAATGTGAATTGCAGAATTCAGTGAATCATCGAATCTTTGAACGCACCTTGCGCTCCCTGGTATTCCGGGGAGCACGCCCGTTTGAGTGTCATGGTATTCTCAACCTCTATAACTTTTGTTATTG-AGGCTTGGACTTGGAGGTTGTGCTGGCTCTCGTTAGTCGGCTCCTCTTAAATGCATTAGCGTGAACG-TTACGGATCGCTATCAGTGTGATAACTATCTGCGCTGTTAGTGTTGAAGTATAGTAAGC-TTGCGCTTCTAACCGTCCTTCAGTTGACAACTACTCTGACATCTGACCTCAAATCGGGCGGGACTACCCGCTGAACTTAAGCATATTTCCCCTAGTAACTGCGAGTGAAGCGGGAAAAGCTCAAATTTAAAATCTGGCAGTCTTTGATTGTCCGAGTTGTAGTCTGGAGAAGCGTCTTCCGCGCTGGACCGTGCACAAGTCTCCTGGAACGGAGCGTCGTAGAGGGTGAGAATCCCGTCTTTGGCACGGACTACCAGTGCTTTGTGATGCGCTCTCAAAGAGTCGAGTTGTTTGGGAATGCAGCTCAAAATGGGTGGTATACTCCATCTAAAGCTAAATATTGGCGAGAGACCGATAGCGAACAAGTACCGTGAGGGAAAGATGAAAAGCACTTTGGAAAGAGAGTTAAACAGTACGTGAAATTGCTGAAAGGGAAACGCTTGAAGTCAGTCGCGTCCGCTAGAACTCAGCCTTGCCTCGGTTTGGTGCATTTTCTAGTGGACGGGCCAGCATCACTTTCAGCTGCGGGATAAAGGTCTCAGGAATGTGGCACCTTCGGGTGTGTTATAGCCTGTGATTGTATACCGTGGCCGGGAGTGAGGATCTCAGCACGCCTCCTTCGTGCTTCGGATGCTGGCGTAATGGCTTTAAACGACCCGTCTTGAAACACGGACCAAGGAGTCTAACATGCCTGCGAGTGTTTGGGTGGAAAACCCGAGCGCGTAATGAAAGTGAAAGTTGGGATCTCTGTCGTGGAGAGCACCGACGCCCGGACCAGACCTTCTGTGACGGATCCGCGGTAGAGCATGTATGTTGGGACCCGAAAGATGGTGAACTATGCCTGAATAGGGTGAAGCCAGAGGAAACTCTGGTGGAGGCTCGTAGCGATTCTGACGTGCAAATCGATCGTCAATTTGGGTATAGGGGCGAAAGACTAATCGAACCATCTAGTAGCTGGT--------------------------------------------------------------------------------------------------------------------------------------------------------------------------------------------------------------------------------------------------------------------------------------------------------------------------------------------------------------------------------------------------------------------------------------------------------------------------------------------------------------------------------------------------------------------------------------------------------------------------------------------------------------------------------------------------------------------------------------------------------------------------------------------------------------------------------------------------------------------------------------------------------------------------------------------------------------------------------------------------------------------------------------------------------------------------------------------------------------------------------------------------------------------------------------------------------------------------------------------------------------------------------------------------------------------------------------------------------------------------------------------------------------------------------------------------------------------------------------------------------------------------------------------------------------------------------------------------------------------------------------------------------------------------------------------------------------------------------------------------------------------------------------------------------------------------------------------------------------------------------------------------------------------------------------------------------------------------------------------------------------------------------------------------------------------------------------------------------------------------------------------------------------------------------------------------------------------------------------------------------------------------------------------------------------------------------------------------------------------------------------------------------------------------------------------------------------------------------------------------------------------------------------------------------------------------------------------------------------------------------------------------------------------------------------------------------------------------------------------------------------------------------------------------------------------------------------------------------------------------------------------------------------------------------------------------------------------------------------------------------------------------------------------------------------------------------------------------------------------------------------------------------------------------------------------------
>Donkia_pulcherrima_GC_1707_11
--------------------------------------GAAGGCATGTGCACACCCTGCTCATCCACTCTCAACCTCTGTGCACTTATTGTAGGAAGGTCGAAAAGTTTAATCGCGGCGAGGTTCCTTCGAAGCCTTCTTATGTTTTTTTACAAACACTTCAGTTATAGAATGTCAATTTGCGAATAACGCAATACAATACAACTTTCAGCAACGGATCTCTTGGCTCTCGCATCGATGAAGAACGCAGCGAAATGCGATAAGTAATGTGAATTGCAGAATTCAGTGAATCATCGAATCTTTGAACGCACCTTGCGCTCCCTGGTATTCCGGGGAGCACGCCTGTTTGAGTGTCATGGTATTCTCAACCTTCATAATTTTTGTTATTGAAGGCTTGGACTTGGAGGTTGTGCTGGCTCTCTTAGGTCGGCTCCTCTTAAATGTATTAGCGTGAACGTTTACGGATCGCTATCAGTGTGATAATTATCTGCGCTGTTAGTGTTGAAGTACATTTGGTGTCTCGCTTCTAACCGTCCTTTTGCAAGACAATACTTTGACATCTGACCTCAAATCAGGCGGGACTACCCGCTGAACTTAAGCATATTTCCCCTAGTAACTGCGAGTGAAGCGGGAAAAGCTCAAATTTAAAATCTGGCAGTCTTTGGCTGTCCGAGTTGTAGTCTGGAGAAGCGTTTTCCGCGCTGGACCGTGTACAAGTCTCCTGGAACGGAGCGTCATAGAGGGTGAGAATCCCGTCTTTGACACGGACTACCAGTGCTTTGTGATGCGCTCTCAAAGAGTCGAGTTGTTTGGGAATGCAGCTCAAAATGGGTGGTAAACTCCATCTAAAGCTAAATATTGGCGAGAGACCGATAGCGAACAAGTACCGTGAGGGAAAGATGAAAAGCACTTTGGAAAGAGAGTTAAACAGTACGTGAAATTGCTGAAAGGGAAACGCTTGAAGTCAGTCGCGTTTGCTAGAACTCAGCCTGGCTTTTGCTTGGTGCATTTTCTAGTAGACGGGCCAGCATCACTTTTGTTTGCGGGATAAAGGTCAGAGGAATGTGGCACCTTCGGGTGTGTTATAGCCTCTGGTTGTATACCGTGGATGGGAGTGAGGAACTCAGCACGCCTCCTTCGTGCTTAGGATGCTGGCGTAATGGCTTTAAACGACCCGTCTTGAAACACGGACCAAGGAGTCTAACATGCCTGCGAGTGTTTGGGTGGAAAACCCGAGCGCGTAATGAAAGTGAAAGTTGGGACCTCTGTCGTGGAGGGCACCGACGCCCGGACCAGACCTTTTGTGACGGATCCGCGGTAGAGCATGTATGTTGGGACCCGAAAGATGGTGAACTATGCCTGAATAGGGTGAAGCCAGAGGAAACTCTGGTGGAGGCTCGTAGCGATTCTGACGTGCAAATCGATCGTCAATTTGGGTATAGGGGCGAAAGACTAATCGAACCATCTAGTAGCTGGT-----------------------------------------------------------------------------------------------CTCGTTTCGCACCCCACCACCCAATTTTCTGGGGGCGCTCTCCTATGGAGAACCCCAAGCCCGCATTGTGTTGATTCTCGAGAATCGAGATGTTCTTCCACCTGTGGTGCGGATTGCGCGCGTTTTCGATCGCTTGATCGCCGCGTAGACCATTACATACACCCGGTGTTGGTTGGACGCACAAATGTGTGGTGAAATGGGGGGCAGAGCGAGGAGTGCGAAAA-TCTGGAATCCTTTGCGCGGTGACGCCGTGCTAGGACAAGTGGTCCACCGTCCTCGCTGTGACGCAGATAGAGCGGCGCGTGTTTGGCCCGCACTTAATACTCGGTGTTACTGGCCCCCTGGCTGTGGTTGTTGCAGGTGTTACCAGGAATTGTCGATGAAGTCGTTGTCGTTTATAAAA-CATACTAACGTCTTAATCCACATATCCTCGGACGCATCAATATACTCGTGTGATATTGCGCCTTGTAAGTCGGATCCAACGTTCGCAGACAGGATCAGACATGTCCGCGATCCGAAGGCACGTATGCAAGTTGTGTGGAACTATTGCAAAGGGAAAATGATATGCGAGCCGGACGAGCCTCGGGATGAAAATGACAACATGGACAATGACGAGCCGAAACGAGGACACGGTGGATGTGGTGCTGCCCAGCCACAGATTCGGAAAGAGGGACTGAAGCTCTTCGTGCAGTACAAGCGCTCTAAGGACGATGAAGAGGTTTGTAACACATGGACAATGGCATTGACCAGGTCTAATCCCTGAGTGTAGGAGGTGAAGACCTTACAGCCGGATAAGAGGCTTTTTCCTCCGCATGAGGTCTACACTGCCCTGAAGAAGATTCCCGACTCTGATTTGCATTTGCTTGGGCTTTCGGATGAATACGCTCGTCCTGAATGGATGATTCTGACCGTGCTCCCAGTCCCTCCTCCACCCGTGCGACCGAGTATAGCTGTAGATGGTGGGACCATGCGCAGTGAAGATGA------------------------------------------------------------------------------------------------------------------CGCTCCACAATCTCGGTCGAG-------TAGGTTGTTCCGACAGATTCACAGTATCTGGCCATGGGTAAACAAGCCA------TGGGAGCCGTCAAGCATAACACAATCACCAACGGTCTGAAATACTCGCTGGCCACTGGTAACTGGGGCGACCAGAAGAAGTCGATGTCTGCGAAAGCCGGTGTTTCACAGGTACTCAATCGATATACGTACGCATCTACGCTTTCGCATCTCCGTCGTTGCAATACTCCCTTGGGGAGAGAAGGCAAAATCGCAAAGCCTCGTCAGCTGCACAATACGCATTGGGGAATGGTCTGYCCTGCAGAGACTCCGGAAGGWCAAGCCTGCGGTCTTGTCAAGAACCTCTCCCTCATGTCGTGTATCTCTGTTGGTTCACTGTCGGCTCCCGTCATTGAATTCTTGGAAGAGTGGGGTCTCGAATCACTGGAAGAAAACGCGCATGCMGCTACTCCTTGCACGAAAGTTTTTGTCAACGGTGTTTGGATGGGCGTTCATCGCGACCCGGCCAATCTAGTCAGGACTATCAAGAAGCTACGTCGCAAGGACGATATCAGTCCTGAAGTATCTGTGGTCCGTGATATCCGAGAACGAGAATTACGCCTTTACACCGACGCTGGGCGTGTCTGCCGACCGTTGTTCATTGTAGAGAACAACCAGCTCACTCTCAGGAAAAAGCACATTGAGTGGGTTACTAATGGCATCCCCCAGTTTGATGAGGCAACCGCTTACTGAGCATGACAACAAGCCGTATCAGTGGAATAATCTCATCAAAGACGGTATCATCGAGCTTTTGGATGCAGAAGAGGAGGAAACAGTCATGATTTGCATGACCCCTGAGGACCTTGATAATGCCCGTCTACAAGCGGGATAGAGTCTAACCGTGAGAAGARGGCTTCGATCCTTCAGCTAG-----------------------------------------------------------------------------GAGTTCGAGGCT-GGTATCTCCAA-GGATGGCCCAGACCCGC-GAGCACGCCCTCCTCGCCTTCACCCTCGGTGTCAGGCAGCTCATCGTCGCCGTCAACAAGATGGACACCACCAAGGTCAGTAGTGGAGCGAGGACCGTTTCAACGAAATTGTCAAGGAGACATCCACCTTCATCAAGAAGGTCGGCTACAACCCCAAGGCTGTTGCGTTCGTCCCTATTTCCGGCTGGCACGGTGACAACATGTTGGAGGAGTCTACCAAGTGAGTAGCATGCCGTGGTACAAGGGCTGGACCAAGGAGACCAAGGCTGGTGTTGTCAAGGGTAAGACCCTCCTTGACGCCATCGACGCCATCGAGCCCCCCGTCCGTCCCTCCGACAAGCCCCTCCGTCTCCCTCTCCAGGATGTCTACAAGATCGGTGGTATCGGAACGGTGCCCGTCGGTCGTGTTGAGACTGGTATCATCAAGGCTGGTATGGTCGTCACCTTCGCTCCTGTTGGTGTGACCACCGAAGTCAAGTCCGTCGAGATGCACCACGAGCAGCTCGAGCAGGGTGTCCCCGGTGACAACGTTGGTTTCAACGTCAAGAACGTCTCCGTCAAGGATATCCGCCGTGGAAACGTTGCCTCCGACTCCAAGAACGACCCCGCCAAGGAGGCTGCTTCCTTCAACGCGCAGGTCATCATCCTCAACCACCCCGGTCAGATCGGTGCCGGCTACGCCCCCGTTCTCGACTGCCACACCGCCCACATTGCTTGCAAGTTCGCCGAGCTCATCGAGGAGGATCGACCGTCGTACCGGGAAGTCGATTGAGCCCAAGGTCGTC-AGTCTGGTGATGC-TGCATGGCCA-----------------
>Gelatinofungus_brunneus_Wu_1207_162
------CGAGTTTTGAACGGGTTGTTGCTGGCCTCTACCGAGGCATGTGCACGCCTGGCTCATCCACTCTCAACCTCTGTGCACTTATTGTAGGTCGGTCGAAAGGCTTTGCGCTTCGTGCTTGGCTTGGAAGCCTTCCTATGTTTTACTACAAACGATTCAGTTATAGAATGTTCATTTGCGTATAACGCATCTATATACAACTTTCAGCAACGGATCTCTTGGCTCTCGCATCGATGAAGAACGCAGCGAAATGCGATAAGTAATGTGAATTGCAGAATTCAGTGAATCATCGAATCTTTGAACGCACCTTGCGCTCCCTGGTATTCCGGGGAGCACGCCTGTTTGAGTGTCATGGTATTCTCAACCTTCAAAACTTTTTGTATTGAAGGCTTGGACTTGGAGGTTGTGCTGGCTCTTCTGAGTCGGCTCCTCTGAAATGCATTAGCGTGAATG-TTATGGATCGCT-TCGGTGTGATAATTATCTGCGCCG-TGGTCGTGAAGTATATGAAGT-TTGCGCTTCTAATCGTCCTTCATTGGACAATTTACTTGACATCTGACCTCAAATCAGGCGGGACTACC------------------TTCCCCTAGTAACTGCGAGTGAAGCGGGAAAAGCTCAAATTTAAAATCTGGCAGTCTTTGGCTGTCCGAGTTGTAGTCTGGAGAAGCGTTTTCTGCGCTGGACCGTGTACAAGTCTCCTGGAATGGAGCGTCATAGAGGGTGAGAATCCCGTCTTTGACACGGACTACCAGTGCTTTGTGATGCGCTCTCAAAGAGTCGAGTTGTTTGGGAATGCAGCTCAAAATGGGTGGTAAATTCCATCTAAAGCTAAATATTGGCGAGAGACCGATAGCGAACAAGTACCGTGAGGGAAAGATGAAAAGCACTTTGGAAAGAGAGTTAAACAGTACGTGAAATTGCTGAAAGGGAAACGCTTGAAGTCAGTCGCGTTTGCTAGAACTCAGCCTGGCTTTTGCTTGGTGCATTTTCTAGTAAACGGGCCAGCATCAGTTTCGGCTGCGGGAAAAAGGCCAGGGGAATGTGGCAACTTCGGTTGTGTTATAGCCCTTGGTCATATACCGTGGCTGGGACTGAGGAACTCAGCATGCCGCCTTCATGCTTAGGATGCTGGCGTAATGGCTTTAAACGACCCGTCTTGAAACACGGACCAAGGAGTCTAACATGCCTGCGAGTGTTTGGGTGGAAAACCCGAGCGCGTAATGAAAGTGATAGTTGGGACCTCTGTCGTGGAGGGCACCGACGCCCGGACCAGACCTTCTGTGACGGATCCGCGGTAGAGCATGTATGTTGGGACCCGAAAGATGGTGAACTATGCCTGAATAGGGTGAAGCCAGAGGAAACTCTGGTGGAGGCTCGTAGCGATTCTGACGTGCAAATCGATCGTCAATTTGGGTATAGGGGCGAAAGACTAATCGAACCATCTAGTAGCTGGTGCTTCATCGTGAAGGTCAAGAAGGTGTTGGAGTGTATCTGTGTAAACTGTGGGAGATTGAAAGCCGACATTGTGAGTCGCGCTCCCTTTCCTCTACTCGTTTCGCACCCCACCACCCAATTTTCTGGGGGCTCTCTCCTCTGGAGAACCCCAAGCCCGCACTGCGTTCGTTCTCGAAAATCGAGGCGTTCTTCCACCCGTGATGCGGACTACGCGCGTTTTCGATCGCTTGATCGCCGCGGAGACCACTACACACGTCCGGTGTTGGTTGGACACGCTGTTGCGCGGTGAAAT-GGGGGCTGAGCGAGGAGTGCGAAAA--TAGAAATCTTCAGTGAGGTGACGCCTCGCTGGGATGACTGGTCCACCACCCTCTCTGTTGCGCAGA-TGAGTGGTGCGTGCTTGGCCTGCACTTGGTACTCGATGTCGGTTGCCCCCC----------GTTGTTCCTGGTGTTCGGAGTT---GAAGCCGTCATCGTCGTTTACCCAAACATACTAACGTCTTAATCCGCATATCCTTCGACGCACCTGTA-ATTCGTGTGATTCCAAACT-TGTAAGTCGGATCCCACTTTCGCAGACCGGATCCGGCATGTCCGCGACCCCAAGGCGCGCATGCAAGTGGTATGGAACTACTGCAAGGGCAAAATGATCTGCGAACCGGACGAGCCCAGGGATGAGACCGACCAGCAGGAGGGCGACGAGCCCAAGCGCGGGCATGGTGGATGCGGTGCTGCACAGCCGCAAATCCGAAAGGAGGGCCTCAAGCTCTTTGTTCAGTACAAGCGCTCGAAGGATGAGGATGAGGTTTGTATCCTGCAGGTAACGTTAAT-CCCAGGTCTGACACCTAAACTTAGGAGGTGAAGACCCTGCAGCCGGACAAGAGATTGTTCCCCCCGCAGGAGGTTTACACGACGCTGAAGAAGATCTCGGATTCCGATCTCCACTTGCTTGGTCTTTCGGAGGAGTACGCTCGGCCCGAGTGGATGATCCTCACTGTCCTCCCCGTCCCGCCGCCCCCTGTGCGTCCAAGCATTGCCGTCGACGGTGGCACCATGCGCAGCGAGGATGATTTGACGTACAAGCTGGGAGATATCATCAAAGCCTCGGCGAATGTGAGGCGGTGCGAACAAGAGGGTGCACCAGCGCATGTCATCACCGAGTTTGAGCAGCTCCTGCAGGTGAA----------------------------------------------------------------------------------------------------------------------------------------------------------------------------------------------------------------------------------------------------------------------------------------------------------------------------------GCGGAGACGCCAGAAGGCCAAGCTTGCGGTCTTGTCAAGAACCTGTCTCTCATGTCGTGTATCTCTGTCGGTTCGCTCTCGGCTCCTGTCATCGAGTTCTTGGAGGAGTGGGGTCTCGAATCTTTGGAGGAGAACGCGCACTCGGCCACGCCTTGCACGAAGGTCTTCGTCAACGGTGTATGGATGGGTGTCCACCGTGACCCTGCTAACTTGGTCAAGACGATCAAGAAGCTGCGTCGGAAGGACGACATCAGCCCCGAAGTGTCGGTCGTCCGGGATATCCGAGAGAGGGAGTTGCGTCTCTACACGGACGCCGGTCGTGTCTGCCGACCGCTCTTCATCGTCGAGAACAACCAGCTCACTCTCCGGAAGAAGCACGTCGATTGGATCGTAAACGGCGTGCCGCAGTACGACGAGGGAACCGCCAGGTAAAGATGTCAACGTCCCGTACGAGTGGAACAGTCTCATCAAGGACGGTGTCATCGAGCTGCTCGACGCGGAGGAAGAGGAGACTGTGATGATCTGCATGACGCCGGACGACCTCGAGAACGCGCGTTTGCAAGCGGCATCGACCCGCACC---AGACGGCGAGTTCGACCCGTCGGCGAGGCTGAAGGCACCAGTGTCACATACACGCAT-----------------------------------------------GAGTTCGAGGCT-GGTATCTCCAA-GGACGG-CCAGACCCGC-GAGCACGCTCTCCTTGCCTTCACCCTCGGTGTCAGGCAGCTCATCGTCGCCGTCAACAAGATGGACACCACCAAGGTACTTAGTGGAGCGAGGACCGCTTCAACGAAATCGTCAAGGAGACTTCCACCTTCATCAAGAAGGTCGGCTACAACCCCAAGGCTGTCGCCTTCGTCCCCATCTCCGGCTGGCACGGTGACAACATGTTGGAGGAGTCCACCAA--------CATGCCGTGGTACAAGGGCTGGACCAAGGAGACCAAGGCCGGTGTTGTCAAGGGCAAGACCCTCCTCGACGCCATCGACGCCATCGAGCCCCCCGTTCGTCCCTCCGACAAGCCCCTCCGTCTCCCCCTCCAGGATGTCTACAAGATCGGTGGTATCGGCACGGTGCCCGTCGGTCGTGTCGAGACTGGTATCATCAAGGCCGGTATGGTCGTCACCTTCGCCCCTGTTGGTGTGACCACCGAGGTCAAGTCCGTCGAGATGCACCACGAGCAGCTCGAGCAGGGTCTCCCCGGTGACAACGTCGGCTTCAACGTCAGGAACGTCTCCGTCAAGGATATCCGCCGTGGCAACGTCGCGTCCGACTCCAAGAACGACCCCGCCAAGGAGGCCGCGTCCTTCAACGCCCAGGTCATCATCCTCAACCACCCCGGTCAGATCGGTGCTGGCTACGCCCCCGTTCTCGACTGCCACACCGCCCACATTGCTTGCAAGTTMGCCGAGCTCATCGA-GAAGATCGACCGTCGTACCGGCAAGTCGATCGAGCCCAAGTTCGTCAAGTCCGGCGACGCGTGCATTGCCAAGCTCGTCCCCTCGAAG
>Geliporus_exilisporus_GC_1702_15
---------------------TTGTAGCTGGTCTTTCACAAGACATGTGCACACCCTGCTCATCCACTCTCAACCTCTGTGCACTTACTGTAGGTCGGTGAAAGATATAAGTGTCTCTCGCTTGTATTGGAAGCCTTCCTATGTTTTACTACAAACGCTTCAGTTTTAGAATGTATCTCTGCGTATAACGCATCTATATACAACTTTCAGCAACGGATCTCTTGGCTCTCGCATCGATGAAGAACGCAGCGAAATGCGATAAGTAATGTGAATTGCAGAATTCAGTGAATCATCGAATCTTTGAACGCACCTTGCGCTCCTTGGTATTCCGAGGAGCACGCCTGTTTGAGTGTCATGGTATTCTCAACCTTCATAACTTTTGTTATCGAAGGCTTGGACTTGGAGGTCGTGCTGGCTTTAATTAGTCAGCTCCTCTTAAATGCATTAGCGTGAACGTTTACGGATCGCTATCAGTGTGATAATTATCTGCGCTGTTAGTGTTGAAGTATTATTAGTGTCATGCTTCTAACCGTCCTTCACCGGACAA-TTACTTGACATCTGGCCTCAAATCAGGTGGGACTACCCGCTGAACTTAAGCATATTTCCCCTAGTAACTGCGAGTGAAGCGGGAAAAGCTCAAATTTAAAATCTGGCAGTCTTTGGCTGTCCGAGTTGTAGTCTGGAGAAGCGTTTTCCGCGCTGGACCGTGTACAAGTCTCCTGGAACGGAGCGTCATAGAGGGTGAGAATCCCGTCTTTGACACGGACTACCAGTGCTTTGTGATGCGCTCTCAAAGAGTCGAGTTGTTTGGGAATGCAGCTCAAAATGGGTGGTAAACTCCATCTAAAGCTAAATATTGGCGAGAGACCGATAGCGAACAAGTACCGTGAGGGAAAGATGAAAAGCACTTTGGAAAGAGAGTTAAACAGTACGTGAAATTGCTGAAAGGGAAACGCTTGAAGTCAGTCGCGTCTGCTAGAACTCAGCCTAGCCTCGGCTTGGTGCATTTTCTAGTAGACGGGCCAGCATCACTTTTGGTTGCGGGATAAAGGTCGCAGGAATGTGGCACCTTCGGGTGTGTTATAGCCTGTGATTGTATACCGTGGCTGGGAGTGAGGAACTCAGCACGCTCACGCTGTGCTTAGGATGCTGGCGTAATGGCTTTAAACGACCCGTCTTGAAACACGGACCAAGGAGTCTAACATGCCTGCGAGTGTTTGGGTGGAAAACCCGAGCGCGTAATGAAAGTGAAAGTTGGGACCTCTGTCGTGGAGGGCACCGACGCCCGGACCAGACCTTCTGTGACGGATCCGCGGTAGAGCATGTATGTTGGGACCCGAAAGATGGTGAACTATGCCTGAATAGGGTGAAGCCAGAGGAAACTCTGGTGGAGGCTCGTAGCGATTCTGACGTGCAAATCGATCGTCAATTTGGGTATAGGGGCGAAAGACTAATCGAACCATCTAGTAGCTGGTGCTTTATCATCAAGGTTAAGAAGATCTTGGAGTGCATCTGTGTAAACTGCGGGAGACTGAAAGCCGACATTGTGAGTCGCGCTCCCTTTCCTCTACTCGTTTCGCACCCCACCACCCAATTTTCTGGGGGCACTCTCCTATGGAGAACCCCAAGCCCGTACTGCGTTCGTTCTCGATAATCGAGATGTTCTTCCACCCGCGGCGCAGACTCTGCGCGTTTTCGATCGCTTGATCGCCGCAGAGACTATTGCATACGCCCGGTGTTGGTTGGACGCGCGG-TGCGTGGTGAAATGGGGGGCTGAGCGAGGAGTGCGAAAA-GATGAAATCCGCAGCGTGGTTACGCCATGCTGGGATGATTGGTCCACCGCCCTCGCTGTGACGCAGATTGAGCGGCGTGTGTTTGGCCTGCACTTGTTACTCGGTGTTGATGGCCCCCTGGTTGTGGTTGTTGCTGGTGTTGTCGAGACTTGTTGATGGAGCCGTCGTCATCTACCAAA-CATACTAACGTTTTAACCCGCATATTCTCCCACGCCCCAATCTATTCGTGTGATATTTC-CTGCGTAAGTCGGACCCAACGTTCGCAGATAGGATCAGGCATGTCCGCGACCCGAAGGCACGTATGCAGGTGGTTTGGAACTACTGCAAGGGCAAAATGATTTGCGAGCCGGACGAGCCACGGGACGAAAATGACAACATGGACAACGACGAGCCCAAGCGCGGGCACGGTGGATGCGGTGCAGCACAGCCGCAGATACGCAAGGAGGGTCTGAAACTCTTCGTCCAGTACAAACGTTCGAAGGATGAAGATGAGGTTTGTATCCCGCAGGTAAAGCTATCAACCAGGTCTAACACCTGAGTATAGGAGGTGAAGACTTTGCAGCCCGATAAGAGGCTATTCCCTCCACATGAGGTTTACACCGCCCTCAAGAAGATCCCCGACTCTGATCTGCATTTACTCGGTCTCTCTGACGAGTATGCTCGCCCGGAGTGGATGATCTTGACTGTCCTCCCCGTCCCGCCTCCGCCAGTGCGACCAAGTATCGCAGTCGATGGCGGCACCATGCGCAGCGAAGATGATTTGACCTACAAACTGGGTGATATCATCAAAGCTTCTGCAAATGTGCGACGTTGTGAGCAGGAGGGTGCGCCTGCACATGTGATCAACGAGTTCGAGCAGCTGCTCCAGGTACG--TTCCGCAAGTTGACGCGTGATGTATACCGCTACTTGCAGAAGGTCAGCAGTGTGTCGAGACCCACAAGGAGTTCAACTTGTCGCTGGCTGTCAAGCACAACACGATYACCAACGGCTTGAAATATTCGCTTGCCACYGGAAACTGGGGAGAYCAGAAGAAATCGATGTCGGCGAAGGCTGGTGTGTCTCAAGTGTTGAACAGGTACACCTATGCGTCCACCCTTTCTCACCTCCGTCGTTGCAATACCCCGCTCGGACGAGAAGGCAAGATCGCGAAGCCTCGTCAGCTGCACAATACGCACTGGGGAATGGTTTGTCCTGCCGAAACCCCAGAAGGACAGGCWTGTGGTCTTGTCAAGAACCTGTCGCTCATGTCATGTATATCCGTCGGTTCGCTCTCTGCGCCTGTCATCGAGTTCTTAGAAGAGTGGGGTCTGGAGTCTTTGGAAGAGAACGCACACGCTGCTACACCMTGCACCAAGGTCTTCGTTAATGGTGTATGGATGGGYGTCCACCGTGACCCAGCCAACCTAGTCAAGACGATCAAGAAACTCCGTCGTAARGACGATATCAGCCCCGAGGTGTCCGTCGTCCGTGATATCCGAGAGCGCGAGCTGCGTTTGTACACAGATGCCGGTCGTGTCTGCCGACCACTGTTCATTGTCGAGAACAATCAACTCACCCTGCGGAAGAAGCACATCGAATGGGTCACGAACGGCGTTCCGCAGTACGATGCGGCAACCGTCTACTGAGGATGACAACAAGCCGTACCAGTGGAATAACCTCATCAAGGACGGTATCATCGAGCTRCTGGACGCGGAGGAAGAAGAGACTGTTATGATTTGTATGACTCCGGAGGATCTTGACAATGCCCGTTTGCAGGCGGCGTAGAGCCCAGTCGCGAGACGAAGGCTTCGACCCTTCGGCGCGGTTGAAGGCACCCATGGCTCATGGACTCACTGCGAGATTCACCCTAGTATGATCTTGGGTGTTTGCGCGAGTATCATGAGTTCGAGGCTAGGTATCTCCAATAGACGG-CCAGACCCGCAAAGCACGCCCTCCTTGCCTTCACCCTCGGTGTCAGGCAGCTCATCGTCGCCGTCAACAAGATGGACACCACTAAGGTTAGCAGTGGAGCGAGGACCGTTTCAACGAAATCGTCAAGGAGACCTCCACCTTCATCAAGAAGGTCGGCTACAACCCCAAGGCTGTCGCYTTCGTTCCCATCTCTGGCTGGCACGGTGACAACATGTTGGAGGAGTCCACCAAGTACGTAGCATGCCATGGTACAAGGGCTGGACGAAGGAGACCAAGGCTGGTGTCGTCAAGGGCAAGACTCTCCTCGACGCCATTGACGCCATCGAGCCCCCCGTTCGTCCCTCCGACAAGCCCCTTCGTCTTCCCCTCCAGGATGTCTACAAGATCGGTGGTATCGGCACGGTGCCCGTCGGTCGTGTTGAGACTGGTATCATCAAGGCCGGTATGGTTGTCACCTTTGCCCCTGTTGGTGTGACTACCGAGGTCAAGTCCGTCGAGATGCACCACGAGCAGCTCGAGCAGGGTCTCCCCGGTGACAACGTCGGATTCAACGTCAAGAACGTCTCCGTCAAGGATATCCGCCGTGGCAACGTCGCCTCCGACTCCAAGAACGACCCCGCTAAGGAGGCCGCTTCCTTCAACGCCCAGGTCATTATCCTCAACCACCCCGGTCAGATCGGTGCCGGCTACGCCCCCGTTCTCGACTGCCACACCGCCCACATTGCTTGCAAGTTCGCCGAGCTCATCGA-GAAGATCGACCGTCGTACTGGTAAGGCCATCGAGCCCAAGTTCGTCAAGTCGGGTGATGCCTGCATTGCCAAGCTCGTTCCCTCCAAG
>Hyphodermella_corrugata_MA_Fungi_61395
CATTAACGAGTTTTGAAGGGGTTGTAGCTGGCCTTTCACGAGGCATGTGCACACCCTGCTCATCCACTCTCAACCTCTGTGCACTTATTGTAGGTCGGTGAAAGGCTC-----------GCAAGAGCTGGAAGCCTGCTTATGTTTTACTACAAACGCTTCAGTTATAGAATGTTTACTTGCGTATAACGCATTTATATACAACTTTCAGCAACGGATCTCTTGGCTCTCGCATCGATGAAGAACGCAGCGAAATGCGATAAGTAATGTGAATTGCAGAATTCAGTGAATCATCGAATCTTTGAACGCACCTTGCGCTCCCTGGTATTCCGGGGAGCACGCCCGTTTGAGTGTCATGGTATTCTCAACCTTCATAACTTTTGTTATCGAAGGCTTGGATGTGGAGGTCGTGCTGGCTCTCACGAGTCAGCTCCTCTGAAATGCATTAGCGTGAACGTTTACGGATCGCTATCAGTGTGATAATTATCTGCGCTGTTAGTGTTGAAGTATGTTTAGTGTCGCGCTTCTAACCGTCCTTCAGTTGACAACTTATCTGACATCTGGCCTCAAATCGGGCGGGACTACCCGCTGAACTTAAGCATATTTCCCCTAGTAACTGCGAGTGAAGCGGGAAAAGCTCAAATTTAAAATCTGGCAGCCTTTGGTTGTCCGAGTTGTAGTCTGGAGAAGCGTTTTCCGCGTTGGACCGTGTACAAGTCTCCTGGAACGGAGCGTCATAGAGGGTGAGAATCCCGTCTTTGACACGGACTACCAGTGCTTTGTGATGCGCTCTCAAAGAGTCGAGTTGTTTGGGAATGCAGCTCAAAATGGGTGGTAAACTCCATCTAAAGCTAAATATTGGCGAGAGACCGATAGCGAACAAGTACCGTGAGGGAAAGATGAAAAGCACTTTGGAAAGAGAGTTAAACAGTACGTGAAATTGCTGAAAGGGAAACGCTTGAAGTCAGTCGCGTCTGCTAGAACTCAGCCTGGCCTCGGCTTGGTGCATTTTCTAGTGGACGGGCCAGCATCACTTTCGGTTGCGGGATAAAGGTCGCAGAAATGTGGCACCCTCGGGTGTGTTATAGTCTGCGGCTGTATACCGTGACTGGGAGTGAGGAACTCAGCACGCGCAAGCTGTGCTTAGGATGCTGGCGTAATGGCTTTAAACGACCCGTCTTGAAACACGGACCAAGGAGTCTAACATGCCTGCGAGTGTTTGGGTGGAAAACCCGAGCGCGTAATGAAAGTGAAAGTTGGGATCTCTGTCGTGGAGAGCACCGACGCCCGGACCAGACCTTCTGTGACGGATCCGCGGTAGAGCATGTATGTTGGGACCCGAAAGATGGTGAACTATGCCTGAATAGGGTGAAGCCAGAGGAAACTCTGGTGGAGGCTCGTAGCGATTCTGACGTGCAAATCGATCGTCAATTTGGGTATAGGGGCGAAAGACTAATCGAACCATCTAGTAGCTGGT--------------------------------------------------------------------------------------------------------------------------------------------------------------------------------------------------------------------------------------------------------------------------------------------------------------------------------------------------------------------------------------------------------------------------------------------------------------------------------------------------------------------------------------------------------------------------------------------------------------------------------------------------------------------------------------------------------------------------------------------------------------------------------------------------------------------------------------------------------------------------------------------------------------------------------------------------------------------------------------------------------------------------------------------------------------------------------------------------------------------------------------------------------------------------------------------------------------------------------------------------------------------------------------------------------------------------------------------------------------------------------------------------------------------------------------------------------------------------------------------------------------------------------------------------------------------------------------------------------------------------------------------------------------------------------------------------------------------------------------------------------------------------------------------------------------------------------------------------------------------------------------------------------------------------------------------------------------------------------------------------------------------------------------------------------------------------------------------------------------------------------------------------------------------------------------------------------------------------------------------------------------------------------------------------------------------------------------------------------------------------------------------------------------------------------------------------------------------------------------------------------------------------------------------------------------------------------------------------------------------------------------------------------------------------------------------------------------------------------------------------------------------------------------------------------------------------------------------------------------------------------------------------------------------------------------------------------------------------------------------------------------------------------------------------------------------------------------------------------------------------------------------------------------------------------------------------
>Hyphodermella_pallidostraminea_LE_286968
CATTAACGAGTTTTGAAGGGGTTGTAGCTGGCCTTKCACGAGGCATGTGCACACCCTGCTCATCCACTCTCAACCTCTGTGCACTTATTGTAGGTCGGTGAAAGGCTTGCGCTTTCATAGTGCGAGCTGGAAGCCTTCCTATGTTTCACTACAAACGCTTCAGTTATAGAATGTCTTCTTGCGTATAACGCATTTATATACAACTTTCAGCAACGGATCTCTTGGCTCTCGCATCGATGAAGAACGCAGCGAAATGCGATAAGTAATGTGAATTGCAGAATTCAGTGAATCATCGAATCTTTGAACGCACCTTGCGCTCCCTGGTATTCCGGGGAGCACGCCCGTTTGAGTGTCATGGTATTCTCAACCTTCATCACTTTTGTGACTGAAGGCTTGGACTTGGAGGTCGTGCTGGCTCTCGTTAGTCGGCTCCTCTGAAATGCATTAGCGTGAACGTTTACGGATCGCTATCAGTGTGATAATTATCTGCGCTGTTAGTGTTGAAGTATGTCTAGTGTCGCGCTTCTAACCGTCCTTCAGTTGACAACTTACTTGACATCTGGCCTCAAATCGGGCGGGATTACCCGCTGAACTTAAGCATATTTCCCCTAGTAACTGCGAGTGAAGCGGGAAAAGCTCAAATTTAAAATCTGGCAGTCTTTGGCTGTCCGAGTTGTAGTCTGGAGAAGCGTTTTCCGCGCTGGACCGTGTACAAGTCTCCTGGAACGGAGCGTCATAGAGGGTGAGAATCCCGTCTTTGACACGGACTACCAGTGCTTTGTGATGCGCTCTCAAAGAGTCGAGTTGTTTGGGAATGCAGCTCAAAATGGGTGGTAAACTCCATCTAAAGCTAAATATTGGCGAGAGACCGATAGCGAACAAGTACCGTGAGGGAAAGATGAAAAGCACTTTGGAAAGAGAGTTAAACAGTACGTGAAATTGCTGAAAGGGAAACGCTTGAAGTCAGTCGCGTCTACTAGAACTCAGCCTGGCCTCGGCTTGGTGCATTTTCTAGTGGACGGGCCAGCATCACTTTTGGTTGCGGGATAAAGGTCGCAGAAATGTGGCACCTTCGGGTGTGTTATAGTCTGTGGCTGTATACCGTGGCTGGGAGTGAGGAACTCAGCACGCGCAAGCGGTGCTTAGGATGCTGGCGTAATGGCTTTAAACGACCCGTCTTGAAACACGGACCAAGGAGTCTAACATGCCTGCGAGTGTTTGGGTGGAAAACCCGAGCGCGCAATGAAAGTGATAGTTGGGACCTCTGTCGTGGAGGGCACCGACGCCCGGACCAGACCTTCTGTGACGGATCCGCGGTAGAGCATGTATGTTGGGACCCGAAAGATGGTGAACTATGCCTGAATAGGGTGAAGCCAGAGGAAACTCTGGTGGAGGCTCGTAGCGATTCTGACGTGCAAATCGATCGTCAATTTGGGTATAGGGGCGAAAGACTAATCGAA------------------------------------------------------------------------------------------------------------------------------------------------------------------------------------------------------------------------------------------------------------------------------------------------------------------------------------------------------------------------------------------------------------------------------------------------------------------------------------------------------------------------------------------------------------------------------------------------------------------------------------------------------------------------------------------------------------------------------------------------------------------------------------------------------------------------------------------------------------------------------------------------------------------------------------------------------------------------------------------------------------------------------------------------------------------------------------------------------------------------------------------------------------------------------------------------------------------------------------------------------------------------------------------------------------------------------------------------------------------------------------------------------------------------------------------------------------------------------------------------------------------------------------------------------------------------------------------------------------------------------------------------------------------------------------------------------------------------------------------------------------------------------------------------------------------------------------------------------------------------------------------------------------------------------------------------------------------------------------------------------------------------------------------------------------------------------------------------------------------------------------------------------------------------------------------------------------------------------------------------------------------------------------------------------------------------------------------------------------------------------------------------------------------------------------------------------------------------------------------------------------------------------------------------------------------------------------------------------------------------------------------------------------------------------------------------------------------------------------------------------------------------------------------------------------------------------------------------------------------------------------------------------------------------------------------------------------------------------------------------------------------------------------------------------------------------------------------------------------------------------------------------------------------------------------------------------------------
>Hyphodermella_rosae_GC_1608_2
CATTAACGAGTTTTGAAGGGGTTGTCGCTGGCCTTTCACGAGGCATGTGCACACCCTGCTCATCCACTCTCAACCTCTGTGCACTTATTGTAGGTCGGTGGAAGGCTC-----------GCAAGAGCTGGAAGCCTGCTTATGTTTTACTACAAACGCTTCAGTTATAGAATGTTTACTTGCGTATAACGCATTTATATACAACTTTCAGCAACGGATCTCTTGGCTCTCGCATCGATGAAGAACGCAGCGAAATGCGATAAGTAATGTGAATTGCAGAATTCAGTGAATCATCGAATCTTTGAACGCACCTTGCGCTCCCTGGTATTCCGGGGAGCACGCCCGTTTGAGTGTCATGGTATTCTCAACCTTCCTCACTTTTGTGACTGAAGGCTTGGATGTGGAGGTCGTGCGGGCTCTCGCGAGTCGGCTCCTCTGAAATGCATTAGCGTGAACGTTTACGGATCGCTATCAGTGTGATAATTATCTGCGCTGTTAGTGTTGAAGTATGCTTAGTGTCGCGCTTCTAACCGTCCTTCAGTTGACAACTTATCTGACATCTGGCCTCAAATCGGGCGGGACTACCCGCTGAACTTAAGCATATTTCCCCTAGTAACTGCGAGTGAAGCGGGAAAAGCTCAAATTTAAAATCTGGCAGCCTTCGGTTGTCCGAGTTGTAGTCTGGAGAAGCGTCTTCCGCGCTGGACCGTGTACAAGTCTCCTGGAACGGAGCGTCATAGAGGGTGAGAATCCCGTCTTTGACACGGACTACCAGTGCTTTGTGATGCGCTCTCAAAGAGTCGAGTTGTTTGGGAATGCAGCTCAAAATGGGTGGTAAACTCCATCTAAAGCTAAATATTGGCGAGAGACCGATAGCGAACAAGTACCGTGAGGGAAAGATGAAAAGCACTTTGGAAAGAGAGTTAAACAGTACGTGAAATTGCTGAAAGGGAAACGCTTGAAGTCAGTCGCGTTTGCTAGAACTCAGCCTGGCCTCGGCTTGGTGCATTTTCTAGTGAACGGGCCAGCATCACTTTTGGTTGCGGGATAAAGGTCGCAGAAATGTGGCACCCTCGGGTGTGTTATAGTCTGCGGCTGTATACCGTGGCTGGGAGTGAGGAACTCAGCACGCGCAAGCTGTGCTTAGGATGCTGGCGTAATGGCTTTAAACGACCCGTCTTGAAACACGGACCAAGGAGTCTAACATGCCTGCGAGTGTTTGGGTGGAAAACCCGAGCGCGTAATGAAAGTGAAAGTTGGGATCTCTGTCGTGGAGAGCACCGACGCCCGGACCAGACCTTCTGTGACGGATCCGCGGTAGAGCATGTATGTTGGGACCCGAAAGATGGTGAACTATGCCTGAATAGGGTGAAGCCAGAGGAAACTCTGGTGGAGGCTCGTAGCGATTCTGACGTGCAAATCGATCGTCAATTTGGGTATAGGGGCGAAAGACTAATCGAACCATCTAGTAGCTGGTGTTTCATCATCAAGGTCAAGAAGATCTTGGAATGTATTTGTGTAAACTGCGAGAGACTGAAAGCCGACACTGTGAGTCGCGCTCCCTTTCCTCTACTCGTTTCGCACCCCACCAACCAATTTTCTAGAGGCACTCTCCTATGGAGAACCCCAAGCCCGCTCTGCGTTTGCTCTTCATT-CGAGAACGTTCTTCCACCCGTGGCGTGGACTCCCGGCGTTTTCGGTCGCTTGATCGCCGCGGGGACCGTTACACACGCCCGGTGCTGGTTGGACACGCGGTCGCGTGATGAAATGGGGGGCTGAGCGAGGAGTGCGAAAAGAATGAAATTCCATGCGTGGTAACGCCACGCTGGGATGATTGGTCCACCGCCCTCTCTGTGACGCAGTTTGAGCGGCGTGTGTCTGGCATGCACTTGCTACTCGGTGTCGATGGCCCCTTGGTCCTGGCTGTTGCTGGTGTTGTCAGGAATTGTCGATGAA---GTTGTTGTCTACAAAA-GATACTAACGCTTTAACCCGCATGTCCTTCAACGCACCTATCTCCTCCTGTGATTTTGC-CCACCTAAGTCGGACCCCACATTCGCCCATAGGATCAAGCATGTTCGCGACCCAAAGGCACGTATGCAGGTAGTTTGGAACTACTGCAAAGGCAAAATGATATGCGAACCGGACGAGCCCCGGGACGAGAACGACGGTATGGACGGCGATGAGCCCAAGAAGGGACACGGTGGGTGCGGCGCGGCACAGCCGCAGATTCGGAACGAGGGTTTGAAGCTCTTCGTCCAGTACAAGCGCTCGAAAGACGAGGACGAGGTTTGTATCTGGCAGGTAAGAGAGTCAGCCAGATCTAACACCTTAAC-TAGGAGACAAAGACCTTGCAACCCGATAAGAGGCTGTTCCCTCCGCAGGAGGTCTACACCGCGCTCAAGAAGATCCCAGACACTGACCTGCATTTACTCGGTCTCTCTGACGAGTATGCCCGTCCCGAGTGGATGATCCTCACCGTCCTCCCAGTGCCCCCACCTCAGGTGCGACCGAGTATCGCCGTCGATGGTGGAGCCATGCGCAGTGAGGACGACTTGACGTACAAGCTCGGCGACATCATCAAAGCGTCTGCAAACGTGCGACGTTGCAAGCAGAAGGGTGCGCCCGCGCACGTCATCAGCGAGTTCGAGCAGTTACCGCAGGTATGTCTTCCGCAAGTTGACGCGTGATGTGTACCGGTATCTGCAGAAGGTACGTAGTGCGTCGAGAGTCACAAGGAGTTCAACCTGTCGCTGGCGGTCAAGCACAACACGATCACCAACGGCTTGAAGTACTCRCTCGCTACAGGAAACTGGGGAGATCAGAAGAAGTCGATGTCGGCGAAGGCTGGTGTCTCCCAAGTGCTGAACCGATATACCTACGCCTCTACCCTTTCRCATCTTCGTCGCTGCAACACCCCTCTTGGACGAGAGGGAAAGATYGCGAAGCCTCGCCAGCTGCACAACACCCACTGGGGAATGGTCTGCCCTGCCGAGACGCCCGAAGGACAGGCTTGTGGACTGGTGAAGAACCTGTCRCTCATGTCCTGTATCTCTGTCGGTTCCCTATCTGCGCCAGTCATCGAGTTCTTGGAGGAGTGGGGTCTCGAATCGCTCGAAGAGAACGCTCACGCGGCGACGCCCTGCACGAAGGTCTTCGTCAAYGGTGTYTGGATGGGTGTKCACCGAGACCCWGCAAACCTGGTCAAGACGATYAAGAAGCTGCGTCGCAAGGACGACATCAGCCCCGAGGTCTCCGTCGTCCGCGACATCCGAGAACGCGAGCTGCGCCTKTACACCGACGCTGGCCGTGTCTGCCGACCGCTCTTCATCGTCGAGAACAACCAGCTTACGCTCCGGAAGAGGCACATCGAGTACATCACCAATGGCATTCCCCAGTATGATGAGGCAACCAATTGCTGAAGCCCAGAACCAGCCGTACCAGTGGAACAATCTCGTCAAGGACGGTATCATCGAGCTGTTGGACGCGGAGGAGGAGGAAACGGTCATGATATGCATGAGTCCCGAGGACCTCGACAACGCTCGCCTGCAGGCGGCATAGAGCCCACCCGTGAGACGAATCCTTCGACCCGTCCTCGAGGTTGAAGGCGCCGATGGCCCATGGA----------------------------------------------------GAGTTCGAGGCT-GGTATCTCCAA-GGACGG-CCAGACTCGC-GAGCACGCTCTCCTCGCCTTCACCCTTGGTGTCAGGCAGCTCATCGTTGCCGTCAACAAGATGGACACCACCAAGGTCAGTAGTGGAGCGAGGACCGTTTCAACGAAATCGTCAAGGAGACTTCCACCTTCATCAAGAAGGTCGGCTACAACCCCAAGGCCGTCGCGTTCGTCCCCATTTCCGGCTGGCACGGCGACAACATGTTGGAGGAGTCCGTCAAGTGAGTAGCATGCCGTGGTACAAGGGCTGGACCAAGGAGACCAAGGCTGGTGTCGTCAAGGGCAAGACTCTCCTCGATGCCATCGATGCCATCGAGCCCCCCGTCCGTCCCTCCGACAAGCCCCTCCGTCTCCCCCTCCAGGATGTCTACAAGATCGGCGGTATCGGCACGGTGCCCGTCGGTCGTGTTGAGACTGGTATCATCAAGGCTGGTATGGTCGTCACCTTCGCCCCCGTCGGTGTGACCACCGAAGTCAAGTCCGTCGAGATGCACCACGAGCAGCTCGAGCAGGGTGTCCCCGGAGACAACGTCGGCTTCAACGTCAAGAACGTCTCCGTCAAGGATATCCGCCGGGGCAACGTCGCYTCCGACTCAAAGAACGACCCCGCCAAGGAGGCCGCTTCCTTCAACGCCCAGGTCATCATCCTCAACCACCCCGGTCAGATCGGTGCCGGCTACGCCCCCGTTCTCGACTGCCACACCGCCCACATTGCTTGCAAGTTCGCCGAGCTCATCGA-GAAGATCGATCGTCGTACTGGTAAGGCCATCGAGCCCAAGTTCGTCAAGTCGGGCGATGCCTGCATTGCCAAGCTCGTCCCCTCCAAG
>Hyphodermella_suiae_LWZ_20190613_54
CATTAACGAGTTTTGAAGGGGTTGTAGCTGGCCTTTTACGAGGCATGTGCACGCCCTGCTCATCCACTCTCAACCTCTGTGCACTTACTGTAGGTCGGTGAAAGGCTTGTGCTTTTATAGTGCGAGCTGGAAGCCTTCCTATGTTTCACTACAAACGCTTCAGTTATAGAATGTCTTTTTGCGTATAACGCATTTATATACAACTTTCAGCAACGGATCTCTTGGCTCTCGCATCGATGAAGAACGCAGCGAAATGCGATAAGTAATGTGAATTGCAGAATTCAGTGAATCATCGAATCTTTGAACGCACCTTGCGCTCCTTGGTATTCCGAGGAGCACGCCCGTTTGAGTGTCATGGTATTCTCAACCTTCATAACTTTTGTTATCGAAGGCTTGGACTTGGAGGTCGTGCTGGCTCTCGTTAGTCAGCTCCTCTGAAATGCATTAGCGTGAACGTTTACGGATCGCTATCAGTGTGATAATTATCTGCGCTGTTAGTGTTGAAGTATGTTTAGTGTCGCGCTTCTAATCGTCCTTCAGTTGACAATTTACTTGACATCTGGCCTCAAATCGGGCGGGACTACCCGCTGAACTTAAGCATA---CCCCTAGTAACTGCGAGTGAAGCGGGAAAAGCTCAAATTTAAAATCTGGCAGTCTTTGATTGTCCGAGTTGTAGTCTGGAGAAGCGTTTTCCGCGCTGGACCGTGTACAAGTCTCCTGGAACGGAGCGTCATAGAGGGTGAGAATCCCGTCTTTGACACGGACTACCAGTGCTTTGTGATGCGCTCTCAAAGAGTCGAGTTGTTTGGGAATGCAGCTCAAAATGGGTGGTAAACTCCATCTAAAGCTAAATATTGGCGAGAGACCGATAGCGAACAAGTACCGTGAGGGAAAGATGAAAAGCACTTTGGAAAGAGAGTTAAACAGTACGTGAAATTGCTGAAAGGGAAACGCTTGAAGTCAGTCGCGTTTGCTAGAACTCAGCCTGGCCTCGGCTTGGTGCATTTTCTAGTGAACGGGCCAGCATCACTTTTGGTTGCGGGATAAAGGTTGCAGAAATGTGGCACCCTCGGGTGTGTTATAGTCTGTGATTGTATACCGTGGCTGGGAGTGAGGAACTCAGCACGCGCAAGCTGTGCTTAGGATGCTGGCGTAATGGCTTTAAACGACCCGTCTTGAAACACGGACCAAGGAGTCTAACATGCCTGCGAGTGTTTGGGTGGAAAACCCGAGCGCGTAATGAAAGTGAAAGTTGGGATCTCTGTCGTGGAGAGCACCGACGCCCGGACCAGACCTTCTGTGACGGATCCGCGGTAGAGCATGTATGTTGGGACCCGAAAGATGGTGAACTATGCCTGAATAGGG-GAAGCCAGAGGAAACTCTGGTGGAGGCTCGTAGCGATTCTGACGTGCAAATCGATCGTCAATTTGGGTATAGGGGCGAAAGACTAATCGAACCATTTAGTAGCTGGTGCTTCATTATCAAGGTCAAGAAGATCTTGGAGTGCATTTGTGTAAACTGTGGGAGATTGAAAGCCGACACTGTGAGTCGCGCTCCCTTTCCTCTACTCGTTTCGCACCCCACCACCCAATTTTCTGGGGGCGCTCTCCTATGGAGAACCCCAAGCCCGCACTGCGTTTGTTCTCGACACCAGAGACGTTCTTCCACCCGTGGCGCGGGCTCCGCGCGTTTTCGGTCGCTTGATCGCCGCGGAGTCTATTACATACGCCCGGTGTTGGTTGGACGCGCGGTTGTGTGGTGAAATGGGGGGCTGAGCGAGGAGTGCGAAAA--AAGAAATCCTGAATATGGTGACGCCATATCTGGATAATTGGTCCACCGCCCTCGCTGTGACGCAGATTGAGCGGCGTGTGTGTGGCCTGCACTTGATACTCGGTGTCGATGGCCCCCTGCTCGTGGTTGTTGGTGTTG----CAAGAGTTGTTGATGCAGCGACTGTCGTCTATAAAC-CGTACTAACGTTTTAACCCGCATATTCTTCAACGCCTCTACCTCTTTGTGTGATCTCTC-CCACGTAAGTCGGACCCGACATTCGCAGATAGGATCAGACATGTCCGCGACCCGAAAGCACGCATGCAGGTAGTTTGGAACTACTGCAAGGGCAAGATGATTTGCGAACCGGATGAGCCTCGCGACGAGAATGATGGCATGGACAACGACGAGCCCAAGAAGGGTCACGGTGGATGCGGCGCAGCACAGCCGCAAATTCGGAAAGAGGGCCTGAAGCTCTTCGTCCAATACAAGCGCCCAAAGGATGAGGACGAGGTTTGTATCTGGCAGGTAATGGAGTTAATCGGGTCTAACGCCT-AGCATAGGAGATGAAGACCATGCAGCCCGATAAGAGACCGTTCCCTCCGCAGGAGGTCTACACTGCTCTCAAGAAGATTCCTGACTCCGACCTACATTTACTCGGCCTCTCCGATGAGTATGCTCGTCCGGAATGGATGATCCTTACCGTTCTTCCAGTGCCCCCACCGCCAGTGCGCCCGAGTATTGCCGTCGATGGTGGTACCATGCGCAGTGAGGATGACCTGACGTACAAGCTGGGCGATATCATCAAGGCTTCTGCGAACGTGCGACGTTGCGAGCAGGAGGGTGCCCCATCGCACGTCATTAGCGAGTTCGAGCAGTTGCTCCAGGTATG---------------------------------------------------------------------------------------------------------------------------------------------------------------------------------------------------------------------------------------------------------------------------------------------------------------------------------------------------------------GCTTGTC-AGAACTTGTCGCTCATGTCCTGTATCTCCGTCGGCTCCCTCTCCGCGCCTGTTATCGAGTTTCTGGAAGAGTGGGGTCTTGAGTCGCTGGAAGAGAATGCACACGCGGCAACCCCCTGCACGAAGGTCTTCGTCAACGGTGTTTGGATGGGCGTTCATCGAGATCCCGCCAACTTGGTCAAGACGATCAAGAAGCTGCGTCGCAAGGACGACATCAGTCCTGAGGTTTCCGTCGTTCGAGACATCCGTGAACGCGAGCTGCGCTTGTACACCGACGCCGGCCGTGTCTGTCGACCGCTCTTCATCGTCGAGAACAACCAGCTTACCCTCCGGAAGAAGCACATCGAATGGGTCAACGACGGTATTCCTCAGTATGACGAGGCAACCAGTTAATGAGAACGATAACAAGCCGTACCAGTGGAATAGCCTCATCAAGGACGGTATCATCGAACTGCTGGACGCAGAGGAGGAGGAGACGGTCATGATCTGTATGAGTCCTGAGGACCTCGACAACGCTCGTCTGCAGGCGGTATAGAGCCCACTCGTGAGACGAAGGGTTTGACCCATCAGCGAGACTCAAGGCGCCGATGGCACATGGACCCACTGCGAGATTCATCCAAGTATGATTTTGGGCGTTTGCGCAAGTATCAT------------------------------------------------------------------------------------------------------------------------------------------------------------------------------------------------------------------------------------------------------------------------------------------------------------------------------------------------------------------------------------------------------------------------------------------------------------------------------------------------------------------------------------------------------------------------------------------------------------------------------------------------------------------------------------------------------------------------------------------------------------------------------------------------------------------------------------------------------------------------------------------------------
>Hyphodermella_suiae_LWZ_20191208_13
CATTAACGAGTTTTGAAGGGGTTGTAGCTGGCCTTCTACGAGGCATGTGCACGCCCTGCTCATCCACTCTCAACCTCTGTGCACTTACTGTAGGTCGGTGAAAGGCTTGTGCTTTTATAGTGCGAGCTGGAAGCCTTCCTATGTTTCACTACAAACGCTTCAGTTATAGAATGTCTTTTTGCGTATAACGCATTTATATACAACTTTCAGCAACGGATCTCTTGGCTCTCGCATCGATGAAGAACGCAGCGAAATGCGATAAGTAATGTGAATTGCAGAATTCAGTGAATCATCGAATCTTTGAACGCACCTTGCGCTCCTTGGTATTCCGAGGAGCACGCCCGTTTGAGTGTCATGGTATTCTCAACCTTCATAACTTTTGTTATCGAAGGCTTGGACTTGGAGGTCGTGCTGGCTCTCGTTAGTCAGCTCCTCTGAAATGCATTAGCGTGAACGTTTACGGATCGCTATCAGTGTGATAATTATCTGCGCTGTTAGTGTTGAAGTATGTTTAGTGTCGCGCTTCTAATCGTCCTTCAGTTGACAATTTACTTGACATCTGGCCTCAAATCGGGCGGGACTACCCGCTGAACTTAAGCATAT-----------------------------------------------------------------------------------------------------------------------------------------------------------------------------------------------------------------------------------------------------------------------------------------------------------------------------------------------------------------------------------------------------------------------------------------------------------------------------------------------------------------------------------------------------------------------------------------------------------------------------------------------------------------------------------------------------------------------------------------------------------------------------------------------------------------------------------------------------------------------------------------------------------------------------------------------------------------------------------------------------------------------------------------------------------------------------------------------------------------------------------------------------------------------------------------------------------------------------------------------------------------------------------------------------------------------------------------------------------------------------------------------------------------------------------------------------------------------------------------------------------------------------------------------------------------------------------------------------------------------------------------------------------------------------------------------------------------------------------------------------------------------------------------------------------------------------------------------------------------------------------------------------------------------------------------------------------------------------------------------------------------------------------------------------------------------------------------------------------------------------------------------------------------------------------------------------------------------------------------------------------------------------------------------------------------------------------------------------------------------------------------------------------------------------------------------------------------------------------------------------------------------------------------------------------------------------------------------GAGTGGGGTCTTGAGTCGCTAGAAGAGAATGCACACGCGGCAACCCCCTGCACGAAGGTCTTCGTCAACGGTGTTTGGATGGGCGTTCATCGAGACCCCGCCAACTTGGTCAAGACGATCAAGAAGCTGCGTCGCAAGGACGACATCAGTCCTGAGGTTTCCGTCGTTCGGGACATTCGTGAACGCGAGCTGCGCTTGTACACCGACGCCGGCCGTGTCTGTCGGCCGCTCTTCATCGTCGAGAACAACCAGCTTACCCTCCGGAAGAAGCACATCGAATGGGTCAACGACGGTATTCCTCAGTATGACGAGGCAACCAGTTAATGAGAACGATAACAAGCCGTACCAGTGGAATAACCTCATCAAGGATGGTATCATCGAGCTGCTGGACGCGGAGGAGGAGGAGACGGTCATGATCTGTATGAGTCCTGAGGACCTCGACAACGCTCGTCTGCAGGCGGTATAGAGCCCACTCGTGAGACGAAGGGTTTGACCCATCAGCGAGACTCAAGGCGCCGATGGCACATGGACCCACTGCGAGATTCATCCAAGTATGATTTTGGGCGTTTGCGCAAGTATCATGAGTTCGAGGCT-GGTATCTCGAA-GGATGG-CCAGACCCGC-GAGCACGCTCTCCTTGCCTTCACCCTCGGTGTCAGGCAGCTCATCGTTGCCGTCAACAAGATGGACACCACCAAGGTTTGTAGTGGAGCGAGGACCGCTTCAACGAAATCGTGAAGGAGACCTCCACCTTCATCAAGAAGGTCGGTTACAACCCCAAGGCTGTCGCTTTCGTCCCCATCTCTGGCTGGCACGGTGACAACATGTTGGAGGAGTCCTCCAAGTACGTAGCATGCCATGGTACAAGGGCTGGACTAAGGAGACCAAGGCTGGTGTCGTCAAGGGCAAGACCCTCCTCGATGCCATCGATGCTATCGAGCCCCCCGTCCGTCCCTCCGACAAGCCCCTCCGTCTCCCCCTCCAGGATGTCTACAAGATCGG-----------------------------------------------------------------------------------------------------------------------------------------------------------------------------------------------------------------------------------------------------------------------------------------------------------------------------------------------------------------------------------------------------------------------------------------------------------------
>Odontoefibula_orientalis_Wu_0910_57
CATTAACGAGTTTTGAA-GGGTTGTAGCTGGTCTCATCTGAGGCATGTGCACGCCCTACTCATCCACTCTCAACCTCTGTGCACTTACTGTAGGTCGGTGAAAGGTTC----------TCTGCGAGCTGGAAGCCTTCCTATGTTTCACTACAAACGCTTCAGTTTTAGAATGTAACCTTGCGTATAACGCATCTATATACAACTTTCAGCAACGGATCTCTTGGCTCTCGCATCGATGAAGAACGCAGCGAAATGCGATAAGTAATGTGAATTGCAGAATTCAGTGAATCATCGAATCTTTGAACGCACCTTGCGCTCCCTGGTATTCCGGGGAGCACGCCTGTTTGAGTGTCATGGTATTCTCAACCTTCATAACTTTTGTTATCGAAGGCTTGGATTTGGAGGTTGTGCTGGCTCTCGTTAGTCGGCTCCTCTTAAATGCATTAGCGTGAACGTTTGCCGATCGCTATCAGTGTGATAATTATCTGCGCTGTTAGTGTTGAAGCATCATTAGTGTCGCGCTTCTAACCGTCCTTCACAGGACAATTACTTTGACATCTGACCTCAAATCAGGCGGGACTACCCGCTGAACTTAAGCATATTTCCCCTAGTAACTGCGAGTGAAGCGGGAAAAGCTCAAATTTAAAATCTGGCAGTCTTTGGCTGTCCGAGTTGTAGTCTGGAGAAGCGTCTTCCGCGCTGGACCGTGTACAAGTCTCCTGGAACGGAGCGTCATAGAGGGTGAGAATCCCGTCTTTGACACGGACTACCAGTGCTTTGTGATGCGCTCTCAAAGAGTCGAGTTGTTTGGGAATGCAGCTCAAAATGGGTGGTAAACTCCATCTAAAGCTAAATATTGGCGAGAGACCGATAGCGAACAAGTACCGTGAGGGAAAGATGAAAAGCACTTTGGAAAGAGAGTTAAACAGTACGTGAAATTGCTGAAAGGGAAACGCTTGAAGTCAGTCGCGTCCGCTAGAACTCAGCCTGGCTTTTGCTTGGTGCATTTTCTAGTGGACGGGCCAGCATCACTTTTGGCCGCGGGATAAAGGTCGCAGGAATGTGGCACCTTCGGGTGTGTTATAGCCTGTGATTGTATACCGTGGCTGGGAGTGAGGACCGCAGCACGCCTCCTTCGTGCTTAGGATGCTGGCGTAATGGCTTTAAACGACCCGTCTTGAAACACGGACCAAGGAGTCTAACATGCCTGCGAGTGTTTGGGTGGAAAACCCGAGCGCGTAATGAAAGTGAAAGTTGGGACCTCTGTCGTGGAGGGCACCGACGCCCGGACCAGACCTTCTGTGACGGATCCGCGGTAGAGCATGTATGTTGGGACCCGAAAGATGGTGAACTATGCCTGAATAGGGTGAAGCCAGAGGAAACTCTGGTGGAGGCTCGTAGCGATTCTGACGTGCAAATCGATCGTCAATTTGGGTATAGGGGCGAAAGACTAATCG-ACCATCTAGTAGCTGGT---------------------------------------------------------------------------------------------------------------------------------------TCCTATGGAGAACCCCAAGCCCGCACTGCGTTAGTTCTCGATAATCGAGACGTTCTTCCACCTGTGGCGCGGACTCCGCGCGTTTTCGATCGCTTGATCGCCGCGGAGACCATTGCATACGCCCGGCGTCGGTTGGACGCGTGGTTGCGTGGTGAAATGGGGGGCTGAGCGAGGAGTGCGAAAACAACGAAATCCTCGGCGTGGTGGCGCCACGCTGGGATCAAAGGTCCACCACCCTCACTGTGACGCAGATTGAGTGGCGTGTGTTTGGCCTGCACTTAATACTCGGTGTCGATGGCCCCCTGGTCGTGGTTGTTGCGGATTCGGGACTGGTCTGTCGTGGAGCCTGCCGTCGTTTACAAAACATTACTAACGTCTTAACCCGCATATTCTTCAACGCACTTGTACATTCGTGTGAATTCAACCTACGTAAGTCGGACCCAACGTTCGCAGATAGGATCAGACATGTTCGCGACCCGAAGGCACGTATGCAAGTAGTTTGGAACTACTGCAAGGGCAAGATGGTCTGCGAGCCGGACGAGCCACGCGATGAAAATGATCAGATGGAGAACGAGGACGCCAAGCGCGGTCACGGCGGATGCGGTGCTGCACAGCCGCAAATTCGTAAGGAGGGCTTGAAGCTCTTCGTTCAGTACAAGCGGTCGAAGGATGAGGACGAGGTTTGTATCCTGCAGGTGAATTTGTTGACCAGGTCTAACACCTCAATATAGGAGGTGAAGACGCTCCAGCCCGATAAGAGGCTATTCCCTCCACACGAGGTCTATACGGCTCTGAAGAAGATCCCCGACAGCGACCTGCATCTGCTCGGTCTATCTGATGAGTACGCCCGTCCAGAATGGATGATCCTCACGGTGCTCCCAGTCCCACCACCGCCTGTTCGGCCGAGTATTGCTGTCGATGGCGGAACTATGCGGAGTGAGGATGACCTGACCTACAAGTTGGGCGATATCATCAAGGCTTCCGCGAACGTAAGGCGTTGTGAACAAGAGGGTGCTCCCGCACACGTCATCAGCGAGTTCGAGCAACTGCTCCAGGTGAGTGTTCCGCAAGCTGACGCGTGATGTCTACCGGTACCTCCAGAAGGTGCGTAGTGTGTCGAAACCCACAAGGAATTCAACTTGTCACTCGCTGTCAAGCACAATACGATCACTAACGGCTTGAAGTATTCGCTCGCCACCGGTAACTGGGGTGACCAGAAGAAGTCGATGTCTGCCAAGGCTGGTGTCTCTCAGGTGCTTAACCGGTATACCTACGCATCGACACTCTCACATCTTCGTCGTTGCAACACCCCGCTTGGACGAGAGGGCAAGATCGCAAAGCCGCGTCAGCTGCACAACACGCATTGGGGTATGGTTTGTCCTGCCGAGACTCCCGAAGGACAAGCTTGCGGTCTTGTCAAGAACYTRTCCCTCATGTCATGTATCTCCGTCGGCTCCCTCTCAGCTCCCGTCATCGAGTTCTTGGAAGAGTGGGGTCTCGAGTCACTCGAGGAGAAYGCACATGCAGCCACGCCATGCACGAARGTCTTCGTCAAYGGTGTTTGGATGGGCGTGCACCGTGACCCAGCCAACCTGGTCAGGACCATCAAGAAGCTTCGTCGTAARGACGACATCAGTCCCGAAGTCTCGGTTGTCCGCGACATCCGAGAACGCGAGCTGCGCTTGTACACCGACGCAGGACGTGTYTGCCGCCCGCTCTTCATCGTGGAGAACAACCAGCTCACGCTCCGCAAGAAACACATCGAATGGGTCACCAACGGCATTCCGCAGTTTGACGAGGCAACCGGAAGCTGAAGACGACAACAAGCCGTACAGGTGGAACGACCTCATCAAGGACGGYATCATCGAGCTGCTGGATGCGGAGGAAGAGGAGACCGTCATGATCTGTATGACGCCGGAAGATCTCGATAATGCTCGCTTGCAGGCGGCATCGAGCCTCCTCGCGAGATGAAGGTTTCGACCCGTCGGCGCGTCTCAAGAAACCGATGGCTCATGGACTCACTGTGAAATTCACCCGAGTATGATCTTGGGTGTCTGCGCCAGTATCATGAGTTCGAGGCT-GGTATCTCCAA-GGATGG-CCAGACCCGC-GAGCACGCTCTCCTTGCCTTCACCCTCGGTGTCAAGCAGCTCATCGTTGCCGTCAACAAGATGGACACCACCAAGGTCCGTAGTGGAGCGAGGACCGTTTCAACGAAATCATCAAGGAGACCTCCACCTTCATCAAGAAGGTCGGCTACAACCCCAAGGCCGTTGCCTTCGTTCCCATCTCCGGCTGGCACGGTGACAACATGTTGGAGGAGTCCACCAAGTACGTAGCATGCCGTGGTACAAGGGCTGGACCAAGGAGACCAAGGCTGGTGTTGTCAAGGGCAAGACCCTCCTCGATGCCATTGACGCCATCGAGCCCCCAGTCCGCCCCGCCGACAAGCCCCTCCGTCTCCCCCTCCAGGATGTCTACAAGATCGGTGGTATCGGCACGGTGCCCGTCGGTCGTGTCGAGACTGGTGTCATCAAGGCTGGTATGGTCGTCACCTTCGCCCCCGTCGGTGTGACCACCGAAGTCAAGTCCGTCGAGATGCACCACGAGCAGCTCGAGCAGGGTCTCCCCGGTGACAACGTCGGCTTCAACGTCAAGAACGTCTCCGTCAAGGATATCCGCCGTGGCAACGTCGCCTCTGACTCCAAGAACGACCCCGCCAAGGAGGCTGCGTCCTTCAACGCCCAGGTCATCATCCTCAACCACCCCGGTCAGATCGGTGCTGGCTACGCCCCCGTTCTCGACTGCCACACCGCGCACATTGCGTGCAAGTTCGCCGAGCTCATCGA-GAAGATCGACCGTCGTACCGGTAAGTCGATCGAGCCCAAGTTCGTCAAGTCCGGCGACGCGTGCATTGCCAAGCTTGTCCCCTCCAAG
>Pirex_concentricus_OSC_41587
CATTAACGAGTTTTGAAGGGGTTGTCGCTGGCTTCTAACGAGGCATGTGCACGCTCTGCTCATCCACTCTCAACCTCTGTGCACTTATTGTAGGTCGGTGGGAGGCTCTGATTACTAGAGGAGTCTATGAAAGCCTTCCTATGTTTTACTACAAACGCTTCAGTTATAGAATGTCTACTTGCGTGTAACGCATTTATATACAACTTTCAACAACGGATCTCTTGGCTCTCGCATCGATGAAGAACGCAGCGAAATGCGATAAGTAATGTGAATTGCAGAATTCAGTGAATCATCGAATCTTTGAACGCACCTTGCGCTCCCTGGTATTCCGGGGAGCACGCCCGTTTGAGTGTCATGGTATTCTCAACCTCTATAACTTTTGTTATTG-AGGCTTGGACTTGGAGGTTGTGCTGGCTCTTGTTAGTCGGCTCCTCTCAAATGCATTAGCGTGAACG-TTACGGATCGCTATCAGTGTGATAATTATCTGCGCTGTTAGTGTTGAAGTATGTCAAGTCTTGCGCTTCCAATCGTCCTTCAGCTGACAATACTTCTGACATCTGACCTCAAATCGGGCGGGATTACCCGCTGAACTTAAGCATATTTCCCCTAGTAACTGCGAGTGAAGCGGGAAAAGCTCAAATTTAAAATCTGGCAGTCTTTGATTGTCCGAGTTGTAGTCTGGAGAAGCGTCTTCCGCGCTGGACCGTGCACAAGTCTCCTGGAACGGAGCGTCATAGAGGGTGAGAATCCCGTCTTTGGCACGGACTACCAGTGCTTTGTGATGCGCTCTCAAAGAGTCGAGTTGTTTGGGAATGCAGCTCAAAATGGGTGGTATACTCCATCTAAAGCTAAATATTGGCGAGAGACCGATAGCGAACAAGTACCGTGAGGGAAAGATGAAAAGCACTTTGGAAAGAGAGTTAAACAGTACGTGAAATTGTTGAAAGGGAAACGCTTGAAGTCAGTCGCGTCTGCTAGAACTCAGCCTTGCCTCGGCTCGGTGCATTTTCTAGTAGACGGGCCAGCATCACTTTTGGCTGCGGGATAAAGATCTCAGGAATGTGGCACCTTCGGGTGTGTTATAGCCTGGGGTTGTATACCGTGGCTGGGAGTGAGGATCTCAGCACGCCTCCTTCGTGCTTCGGATGCTGGCGTAATGGCTTTAAACGACCCGTCTTGAAACACGGACCAAGGAGTCTAACATGCCTGCGAGTGTTTGGGTGGAAAACCCGAGCGCGTAATGAAAGTGAAAGTTGGGATCTCTGTCGTGGAGAGCACCGACGCCCGGACCAGACCTTCTGTGACGGATCCGCGGTAGAGCATGTATGTTGGGACCCGAAAGATGGTGAACTATGCCTGAATAGGGTGAAGCCAGAGGAAACTCTGGTGGAGGCTCGTAGCGATTCTGACGTGCAAATCGATCGTCAATTTGGGTATAGGGGCGAAAGACTAATCGAACCATCTAGTAGCTGGTGCTTCATCGTGAAGGTCAAGAAGATCTTGGAGTGTATCTGTGTCAACTGCGGGAGACTGAAAGCCGACATTGTGAGTTGTCTCCCATTTCCTCTACTCGTTTCGCACCCCACCACCCAATTTTCTGGGGGCTCTCTCCCATGGAGAACCCCAAGCCCGCACTGCGTTCGTTCTCGAGAATCGAGGCGTTCTTCCACCCG-GACGCGGACTGCGCGCGTTTTCGATCGCTTGATCGCCGCGTAGACCTTTACACACGTCCGGTGTTGGTTGGACACGCAGTTGCGTGGTGAAATGGGGGGCTGAGCGAGGAGTGCGAAAATGAAGAGATCCTTAGCACGGTGACGCCGTGCTGGGATGACCGGTCCACCGCCTTCTCTGTAGCGCAGAACGAGTGGCGTGTGTTTGGCCTGCACTTGATAC-----GTTGGCATGCCCCC-----TGGTTGTTGTCCGTGTTGCCGGGAGTTGTTGATGGAGCCGTCGTCGTTTACAAAC-ATTACTAACGTCCTAACCCGCATATTCTCCCACCAACCCATATTCCCGTGTGATCTCGCGCAACGTAAGTCGGACCCCACGTTCGCAGACAGAATTCGCCATGTCCGCGACCCGAAGGCGCGCATGCAGGTTGTATGGAACCACTGCAAGGGCAAAATGGTCTGCGAACCAGACGAGCCCCGGGAGGATAATGACAACATGGACCAGGAAGAGCCCAAGCGCGGTCACGGTGGATGCGGTGCTGCACAGCCGCAGATCAGGAAAGAGGGTCTCAAGCTCTTCGTTCAGTACAAGCGTTCGAAGGACGATGATGAGGTTTGTATCACCCAGGTAATGGTGTAAACCATGTCTAACTCCTGAGCATAGGAGGTGAAGACGTTACAGCCTGATAAGCGGCTATTCCCTCCGCATGAGGTCTACACTGCTCTCAAGAAGATCCCTGACTCTGACCTCCATTTACTTGGCCTCTCGGATGAGTACGCACGTCCCGAGTGGATGATTCTCACCGTCCTGCCTGTCCCACCCCCGCCCGTGCGCCCTAGCATTGCCGTCGATGGTGGCACCATGCGCAGCGAGGATGACTTGACGTACAAGCTTGGAGATATCATCAAGGCATCTGCGAATGTGCGGCGGTGCGAGCAAGAAGGCGCACCTGCTCATGTCATCAACGAGTTCGAACAACTGCTTCAGGTATGTCTTCCGCAAATTGACGCGGGATGTCTACCGATACCTTCAGAAGGTATGCAGTGCGTCGAGACACACAAGGAGTTCAACCTTTCGCTAGCCGTCAAGCACAACACGATCACAAACGGTCTGAAGTACTCGCTCGCCACTGGCAACTGGGGAGACCAAAAGAAGTCCATGTCCGCCAAGGCTGGTGTATCCCAAGTGCTCAACCGCTATACCTACGCTTCCACTCTTTCACATCTTCGTCGTTGCAACACTCCGCTCGGACGAGAAGGGAAGATCGCGAAGCCTCGTCAACTGCACAACACGCACTGGGGGATGGTGTGTCCGGCCGAGACGCCAGAAGGACAAGCTTGCGGTCTCGTCAAGAACTTGTCCCTCATGTCGTGTATCTCCGTCGGCTCTCTTTCCGCCCCCGTCATCGAGTTCTTGGAGGAGTGGGGTCTGGAGTCCTTGGAAGAGAACGCGCATGCGACCACTCCCTGCACAAAGGTCTTTGTCAACGGTGTCTGGATGGGTGTCCACCGTGACCCCGCCAATCTCGTCAGGACGATCAAGAAGCTCAGGCGGAAGGACGATATCAGCCCCGAAGTCTCCGTGGTTCGGGACATCCGAGAGCGCGAGCTGCGTCTGTACACTGACGCTGGTCGTGTATGCCGGCCGCTGTTCATTGTCGACAACAGCCAGCTTACACTTAAGAAGAAACACGTCGAATGGGTCACGAACGGCATTCCGCAATACGGCGAGGCAAACGACTGCTGAAGACAAGAACAAGCCGTACGTGTGGAACAGCCTCATCAAGGATGGCATCATCGAGCTGCTTGATGCCGAAGAAGAGGAGACCGTTATGATTTGCATGACTCCGGAGGACCTAGAGAGTTCACGCTTGCAGGCGGTATCGAGCCTAACCGC--GACGAGGAGTTCGACCCGTCGGCGAGGCTGAAGACGCCCTCGGTTCATACACCCACTGCGAGATTCACCCCAGTATGATTTTGGGTGTCTGCGCAAGTATCAT------------------------------------------------------------------------------------------------------------------------------------------------------------------------------------------------------------------------------------------------------------------------------------------------------------------------------------------------------------------------------------------------------------------------------------------------------------------------------------------------------------------------------------------------------------------------------------------------------------------------------------------------------------------------------------------------------------------------------------------------------------------------------------------------------------------------------------------------------------------------------------------------------
>Pseudohyphodermella_poroides_Dai_10848
CATTAACGAGTTTTGAAGGGATTGTAGCTGGCCTT-CACGAGGCATGTGCACATCCTGCTCATCCACTCTCAACCACTGTGCACTTACTGTAGGTCGATGAAAGGCAAGTCTATACATTAGTCTCGCTGGAAGCCTTCCTATGTTTTACTACAAACCTTTCAGTTTTAGAATGTAATCTTGCGTATAACGCATTTATATACAACTTTCAGCAACGGATCTCTTGGCTCTCGCATCGATGAAGAACGCAGCGAAATGCGATAAGTAATGTGAATTGCAGAATTCAGTGAATCATCGAATCTTTGAACGCACCTTGCGCTCCCTGGTATTCCGGGGAGCACGCCTGTTTGAGTGTCATGGTATTCTCAACCTTCATAACTTTTGTTACTGAAGGCTTGGACTTGGAGGTCGTGCCGGCTCTCGTTAGTCGGCTCCTCTTAAATGCATTAGCGTGGACGTTTACGGATCGCTATCAGTGTGATAATTATCTGCGCTGTTAGTGTTGAAGTAGGTTTAGTGTCTCGCTTCTAACCGTCCTTCACTGGACAATTTATCTGACATCTGACCTCAAATCAGGCGGGACTACCCGCTGAACTTAAGCATATTTCCCCTAGTAACTGCGAGTGAAGCGGGAAAAGCTCAAATTTAAAATCTGGCAGCCTTTGGTTGTCCGAGTTGTAGTCTGGAGAAGCGTCTTCCGCGCTGGACCGTGTACAAGTCTCCTGGAACGGAGCGTCATAGAGGGTGAGAATCCCGTCTTTGACACGGACTACCAGTGCTTTGTGATGCGCTCTCAAAGAGTCGAGTTGTTTGGGAATGCAGCTCAAAATGGGTGGTAAACTCCATCTAAAGCTAAATATTGGCGAGAGACCGATAGCGAACAAGTACCGTGAGGGAAAGATGAAAAGCACTTTGGAAAGAGAGTTAAACAGTACGTGAAATTGCTGAAAGGGAAACGCTTGAAGTCAGTCGCGTTTGCTAGAACTCAGCCTGTCTTCGGACTGGTGCATTTTTTAGTAGACGGGCCAGCATCACTTTTGGTTGCGGGATAAAGGTTGCAGGAATGTGGCACCTTCGGGTGTGTTATAGCCTGTAGCTGTATACCGTGGCTGGGAGTGAGGAACTCAGCACGCTCACGCTGTGCTTAGGATGCTGGCGTAATGGCTTTAAACGACCCGTCTTGAAACACGGACCAAGGAGTCTAACATGCCTGCGAGTGTTTGGGTGGAAAACCCGAGCGCGTAATGAAAGTGATAGTTGGGATCTCTGTCGTGGAGAGCACCGACGCCCGGACCAGACCTTCTGTGACGGATCCGCGGTAGAGCATGTATGTTGGGACCCGAAAGATGGTGAACTATGCCTGAATAGGGTGAAGCCAGAGGAAACTCTGGTGGAGGCTCGTAGCGATTCTGACGTGCAAATCGATCGTCAATTTGGGTATAGGGGCGAAAGACTAATCGAACCATCTAGTAGCTGGT--------------------------------------------------------------------------------------------------------------------------------------------------------------------------------------------------------------------------------------------------------------------------------------------------------------------------------------------------------------------------------------------------------------------------------------------------------------------------------------------------------------------------------------------------------------------------------------------------------------------------------------------------------------------------------------------------------------------------------------------------------------------------------------------------------------------------------------------------------------------------------------------------------------------------------------------------------------------------------------------------------------------------------------------------------------------------------------------------------------------------------------------------------------------------------------------------------------------------------------------------------------------------------------------------------------------------------------------------------------------------------------------------------------------------------------------------------------------------------------------------------------------------------------------------------------------------------------------------------------------------------------------------------------------------------------------------------------------------------------------------------------------------------------------------------------------------------------------------------------------------------------------------------------------------------------------------------------------------------------------------------------------------------------------------------------------------------------------------------------------------------------------------------------------------------------------------------------------------------------------------------------------------------------------------------------------------------------------------------------------------------------------------------------------------------------------------------------------------------------------------------------------------------------------------------------------------------------------------------------------------------------------------------------------------------------------------------------------------------------------------------------------------------------------------------------------------------------------------------------------------------------------------------------------------------------------------------------------------------------------------------------------------------------------------------------------------------------------------------------------------------------------------------------------------------------------------
>Pseudohyphodermella_poroides_Dai_12045
CATTAACGAGTTTTGAAGGGATTGTAGCTGGCCTT-CACGAGGCATGTGCACATCCTGCTCATCCACTCTCAACCACTGTGCACTTACTGTAGGTCGATGAAAGGCAAGTCTATACATTAGTCTCGCTGGAAGCCTTCCTATGTTTTACTACAAACCTTTCAGTTTTAGAATGTAATCTTGCGTATAACGCATTTATATACAACTTTCAGCAACGGATCTCTTGGCTCTCGCATCGATGAAGAACGCAGCGAAATGCGATAAGTAATGTGAATTGCAGAATTCAGTGAATCATCGAATCTTTGAACGCACCTTGCGCTCCCTGGTATTCCGGGGAGCACGCCTGTTTGAGTGTCATGGTATTCTCAACCTTCATAACTTTTGTTACTGAAGGCTTGGACTTGGAGGTCGTGCCGGCTCTCGTTAGTCGGCTCCTCTTAAATGCATTAGCGTGGACGTTTACGGATCGCTATCAGTGTGATAATTATCTGCGCTGTTAGTGTTGAAGTAGGTTTAGTGTCTCGCTTCTAACCGTCCTTCACTGGACAATTTATCTGACATCTGACCTCAAATCAGGCGGGACTACCCGCTGAACTTAAGCATATTTCCCCTAGTAACTGCGAGTGAAGCGGGAAAAGCTCAAATTTAAAATCTGGCAGCCTTTGGTTGTCCGAGTTGTAGTCTGGAGAAGCGTCTTCCGCGCTGGACCGTGTACAAGTCTCCTGGAACGGAGCGTCATAGAGGGTGAGAATCCCGTCTTTGACACGGACTACCAGTGCTTTGTGATGCGCTCTCAAAGAGTCGAGTTGTTTGGGAATGCAGCTCAAAATGGGTGGTAAACTCCATCTAAAGCTAAATATTGGCGAGAGACCGATAGCGAACAAGTACCGTGAGGGAAAGATGAAAAGCACTTTGGAAAGAGAGTTAAACAGTACGTGAAATTGCTGAAAGGGAAACGCTTGAAGTCAGTCGCGTTTGCTAGAACTCAGCCTGTCTTCGGACTGGTGCATTTTTTAGTAGACGGGCCAGCATCACTTTTGGTTGCGGGATAAAGGTTGCAGGAATGTGGCACCTTCGGGTGTGTTATAGCCTGTAGCTGTATACCGTGGCTGGGAGTGAGGAACTCAGCACGCTCACGCTGTGCTTAGGATGCTGGCGTAATGGCTTTAAACGACCCGTCTTGAAACACGGACCAAGGAGTCTAACATGCCTGCGAGTGTTTGGGTGGAAAACCCGAGCGCGTAATGAAAGTGATAGTTGGGATCTCTGTCGTGGAGAGCACCGACGCCCGGACCAGACCTTCTGTGACGGATCCGCGGTAGAGCATGTATGTTGGGACCCGAAAGATGGTGAACTATGCCTGAATAGGGTGAAGCCAGAGGAAACTCTGGTGGAGGCTCGTAGCGATTCTGACGTGCAAATCGATCGTCAATTTGGGTATAGGGGCGAAAGACTAATCGAACCATCTAGTAGCTGGT--------------------------------------------------------------------------------------------------------------------------------------------------------------------------------------------------------------------------------------------------------------------------------------------------------------------------------------------------------------------------------------------------------------------------------------------------------------------------------------------------------------------------------------------------------------------------------------------------------------------------------------------------------------------------------------------------------------------------------------------------------------------------------------------------------------------------------------------------------------------------------------------------------------------------------------------------------------------------------------------------------------------------------------------------------------------------------------------------------------------------------------------------------------------------------------------------------------------------------------------------------------------------------------------------------------------------------------------------------------------------------------------------------------------------------------------------------------------------------------------------------------------------------------------------------------------------------------------------------------------------------------------------------------------------------------------------------------------------------------------------------------------------------------------------------------------------------------------------------------------------------------------------------------------------------------------------------------------------------------------------------------------------------------------------------------------------------------------------------------------------------------------------------------------------------------------------------------------------------------------------------------------------------------------------------------------------------------------------------------------------------------------------------------------------------------------------------------------------------------------------------------------------------------------------------------------------------------------------------------------------------------------------------------------------------------------------------------------------------------------------------------------------------------------------------------------------------------------------------------------------------------------------------------------------------------------------------------------------------------------------------------------------------------------------------------------------------------------------------------------------------------------------------------------------------------------------
>Quasiphlebia_densa_WEI_17_057
---------------------TTGTAGCTGGCCTTCCACGAGGCATGTGCACGCCCTACTCATCCACTCTCAACCTCTGTGCACTTACTGTAGGTCGGTGAAAGGTCT----------ACGGGGGACTGGAAGCCTTCCTATGTTTTACTACAAACGCTTCAGTTATAGAATGTCATCTTGCGTATAACGCATTTATATACAACTTTCAGCAACGGATCTCTTGGCTCTCGCATCGATGAAGAACGCAGCGAAATGCGATAAGTAATGTGAATTGCAGAATTCAGTGAATCATCGAATCTTTGAACGCACCTTGCGCTCTCTGGTATTCCGGAGAGCACGCCTGTTTGAGTGTCATGGTATTCTCAACCTTCATAACTTTTGTGACTGAAGGCTTGGACTTGGAGGTCGTGCTGGCTCTTGT-AGTCGGCTCCTCTTAAATGCATTAGCGTGAACGTTTACGGATCGCTATCAGTGTGATAATTATCTGCGCTGTTAGTGTTGAAGTATGTCTAGTGTCGCGCTTCTAACCGTCCTTCACTGGACAATTTACTTGACATCTGACCTCAAATCAGGCGGGACTACCCGCTGAACTTAAGCATATTTCCCCTAGTAACTGCGAGTGAAGCGGGAAAAGCTCAAATTTAAAATCTGGCAGTCTTTGGCTGTCCGAGTTGTAGTCTGGAGAAGCGTCTTCCGCGCTGGACCGTGTACAAGTCTCCTGGAACGGAGCGTCATAGAGGGTGAGAATCCCGTCTTTGACACGGACTACCAGTGCTTTGTGATGCGCTCTCAAAGAGTCGAGTTGTTTGGGAATGCAGCTCAAAATGGGTGGTGAACTCCATCTAAAGCTAAATATTGGCGAGAGACCGATAGCGAACAAGTACCGTGAGGGAAAGATGAAAAGCACTTTGGAAAGAGAGTTAAACAGTACGTGAAATTGCTGAAAGGGAAACGCTTGAAGTCAGTCGCGTTTGCTAGAACTCAGCCTGGCTTTTGCTTGGTGCATTTTCTAGTAAACGGGCCAGCATCACTTTTGGTTGCGGGATAAAGGTCGCAGGAATGTGGCACCTTCGGGTGTGTTATAGCCTGTGATTGCATACCGTGGCCGGGAGTGAGGAACTCAGCACGCATTTGTTGTGCTTAGGATGCTGGCGTAATGGCTTTAAACGACCCGTCTTGAAACACGGACCAAGGAGTCTAACATGCCTGCGAGTGTTTGGGTGGTAAACCCGAGCGCGTAATGAAAGTGAAAGTTGGGACCTCTGTCGTGGAGGGCACCGACGCCCGGACCAGACCTTCTGTGACGGATCCGCGGTAGAGCATGTATGTTGGGACCCGAAAGATGGTGAACTATGCCTGAATAGGGTGAAGCCAGAGGAAACTCTGGTGGAGGCTCGTAGCGATTCTGACGTGCAAATCGATCGTCAATTTGGGTATAGGGGCGAAAGACTAATCGAACCATCTAGTAGCTGGT------------------------------------------------------------------------------------------------------------------------------------------------------------------------------------------------------------------------------------------------------------TACGCTCGGTGTCGGTTGGACGCGTGGTTGCGTGGTGAAAT-GGGGGCTGAGCGAGGAGTGCGAAAA-GATGAAATCTCGAGCGTGGTGACGCCACGCTCGGATGGATGGTTCACCGCCCTCGCTGTAACGCAGATTGAGTGGCGTGTGCTTGGCCTGCACTTATTACTCAGTATTGACGGCCCCCTGGTCGCGGCTCCTGGTTGTGTTGTTGGGAGTGGTCGATGGAGCCGTCGTCGTTTACGAAACCGTACTAACGTCTTAATCCGCATGTCCTCCAACGCACCAATCTACTCTTGTCATCTTCCCCTACGTAAGTCGGACCCAACGTTCGCAGATAGGATCAGACACGTTCGCGACCCGAAGGCTCGTATGCAGGTAGTATGGAACTACTGCAAGGGCAAAATGATTTGCGAGCCGGACGAGCCACGAGATGAAAATGACAACGCGGACAGCGACGAGCCAAAGCGTGGTCACGGCGGATGTGGTGCAGCACAGCCGCAGATTCGAAAGGAGGGTCTGAAGCTCTTCGTGCAGTACAAGCGTTCGAAGGACGACGATGAGGTTTGTAGCCCGCAGGTAACGGTGTCAACCAGGTCTAACACCTGAATCTAGGAGGTGAAGACCTTGCAGCCCGATAAGCGACTATTCCCTCCATCTGAGGTCTACACTGCGCTTAAGAAGATTCCCGACTCTGACCTCCATTTGCTTGGTCTTTCCGACGAGTACGCTCGTCCCGAATGGATGATCCTTACTGTTCTCCCAGTGCCTCCTCCGCCTGTGCGACCCAGCATTGCCGTCGATGGAGGTACCATGCGCAGCGAAGATGATCTGACCTATAAGTTGGGCGATATCATCAAGGCCTCTGCCAACGTACGGCGCTGTGAGCAGGAAGGCGCACCTGCACACGTCATCAACGAGTTTGAACAACTGCTCCAGGTGCGTCTTCCGCAAGTTGACACGGGATGTGTACCGCTATTTGCAAAAGGTACGCAGTGCGTCGAGACTCACAAGGAGTTCAATTTGTCGCTGGCGGTCAAGCATAACACGATCACCAACGGCCTGAAGTACTCGCTTGCAACTGGAAACTGGGGAGATCAGAAGAAGTCGATGTCGGCGAAGGCTGGCGTATCCCAAGTGCTGAATCGTTATACCTATGCATCCACCCTCTCCCATCTTCGTCGTTGCAACACTCCCCTTGGACGAGAAGGGAAGATTGCGAAACCTCGTCAACTGCACAACACGCATTGGGGAATGGTTTGCCCTGCCGAGACACCCGAAGGACAGGCTTGCGGTCTTGTCAAGAACTTGTCCCTCATGTCGTGTATCTCAGTCGGTTCGCTCTCTGCTCCTGTCATCGAGTTCTTGGAGGAGTGGGGCCTCGAGTCTTTGGAAGAGAACGCGCATGCAGCCACTCCCTGCACCAAGGTCTTCGTCAATGGCGTCTGGATGGGTGTCCACCGCGATCCGGCGAACTTGGTGAAGACCATCAAGAAGCTCCGTCGCAAGGATGACATCAGCCCCGAGGTCTCCGTTGTCCGCGACATTCGTGAGCGCGAGCTCCGTCTCTACACGGATGCTGGTCGTGTCTGCCGACCGCTGTTCATCGTTGAGAACAACCAACTCACCCTACGGAAGAAACACATCGAATGGGTCACGAATGGTGTTCCTCAGTACGACGCGGCAACCGCTTGCTGAGGACGATAACAAGCCGTACCAGTGGAATAACCTCATTAAGGACGGTATCATCGAGCTGCTTGATGCGGAGGAAGAGGAGACTGTGATGATCTGCATGACTCCCGAGGATCTGTTCAACGCTCGGTTGAAGGCGGCATAGACCCTAACCGCGAGGAGAGGAATTCGATCCTTCCGCTCGGTTGAGGGCGCCGATGGCTCATGGACTCACTGCGAGATCCACCCGAGTATGATCCTAGGTGTATGTGCAAGTATCATGAGTTCGAGGCT-GGTATTTCCAA-GGATGG-CCAGACCCGG-GAGCACGCTCTCCTTGCCTTCACCCTCGGTGTCAGGCAGCTCATTGTCGCCGTCAACAAGATGGACACTACGAAGGTCAGTAGTGGAGCGAGGATCGTTTCAACGAAATCGTTAAGGAGACCTCCACCTTCATCAAGAAGGTCGGCTACAACCCCAAGGCCGTCGCTTTCGTCCCCATCTCCGGCTGGCACGGTGACAACATGTTGGAGGAGTCCCCCAAGTAAGTAGCATGCCGTGGTACAAGGGCTGGACTAAGGAGACCAAGGCTGGTGTCGTCAAGGGCAAGACTCTCCTCGACGCCATTGACGCCATCGAGCCCCCTGTCCGTCCCTCCGACAAGCCCCTCCGTCTCCCCCTCCAGGATGTCTACAAGATCGGTGGTATCGGCACGGTGCCCGTCGGTCGTGTTGAGACTGGTATCATCAAGGCCGGTATGGTCGTCACCTTCGCCCCCGTCGGTGTAACCACCGAGGTCAAGTCCGTCGAGATGCACCACGAGCAGCTCGAGCAGGGTCTCCCCGGTGACAACGTCGGCTTCAACGTCAAGAACGTCTCCGTCAAGGATATCCGCCGTGGCAACGTCGCCTCCGACTCCAAGAACGACCCCGCTAAGGAGGCCGCGTCCTTCAACGCCCAGGTCATCATCCTCAACCACCCTGGTCAGATCGGTGCTGGCTACGCCCCCGTTCTCGATTGCCACACTGCCCACATTGCTTGCAAGTTCGCTGAGCTCATCGA-GAAGATCGACCGTCGTACCGGCAAGTCGATCGAGCCGAAGTTCGTCAAGTCTGGTGATGCCTGCATTGCCAASCTCGTTCCCTCCAAG
>Quasiphlebia_densa_Wu_9304_33
CATTAACGAGTTTTGACGGGGTTGTAGCTGGCCTTCCACGAGGCATGTGCACGCCCTACTCATCCACTCTCAACTTCTGTGCACTTACTGTAGGTCGGTGAAAGGTCT----------ACGGGGGACTGGAAGCCTTCCTATGTTTTACTACAAACGCTTCAGTTATAGAATGTCATCTTGCGTATAACGCATTTATATACAACTTTCAGCAACGGATCTCTTGGCTCTCGCATCGATGAAGAACGCAGCGAAATGCGATAAGTAATGTGAATTGCAGAATTCAGTGAATCATCGAATCTTTGAACGCACCTTGCGCTCTCTGGTATTCCGGAGAGCACGCCTGTTTGAGTGTCATGGTATTCTCAACCTTCATAACTTTTGTGACTGAAGGCTTGGACTTGGAGGTCGTGCTGGCTCTTGT-AGTCGGCTCCTCTTAAATGCATTAGCGTGAACGTTTACGGATCGCTATCAGTGTGATAATTATCTGCGCTGTTAGTGTTGAAGTATGTCTAGTGTCGCGCTTCTAACCGTCCTTCACTGGACAATTTACTTGACATCTGACCTCAAATCAGGCGGGACTACCCGCTGAACTTAAGCATATTTCCCCTAGTAACTGCGAGTGAAGCGGGAAAAGCTCAAATTTAAAATCTGGCAGTCTTTGGCTGTCCGAGTTGTAGTCTGGAGAAGCGTCTTCCGCGCTGGACCGTGTACAAGTCTCCTGGAACGGAGCGTCATAGAGGGTGAGAATCCCGTCTTTGACACGGACTACCAGTGCTTTGTGATGCGCTCTCAAAGAGTCGAGTTGTTTGGGAATGCAGCTCAAAATGGGTGGTGAACTCCATCTAAAGCTAAATATTGGCGAGAGACCGATAGCGAACAAGTACCGTGAGGGAAAGATGAAAAGCACTTTGGAAAGAGAGTTAAACAGTACGTGAAATTGCTGAAAGGGAAACGCTTGAAGTCAGTCGCGTTTGCTAGAACTCAGCCTGGCTTTTGCTTGGTGCATTTTCTAGTAAACGGGCCAGCATCACTTTTGGTTGCGGGATAAAGGTCGCAGGAATGTGGCACCTTCGGGTGTGTTATAGCCTGTGATTGCATACCGTGGCCGGGAGTGAGGAACTCAGCACGCAT--GTTGTGCTTAGGATGCTGGCGTAATGGCTTTAAACGACCCGTCTTG-----------------------------------------------------------------------------------------------------------------------------------------------------------------------------------------------------------------------------------------------------------------------------------------------------------------------------------------------------------------------------------------------------------------------------------------------------------------------------------------------------------------------------------------------------CGGAGGTCATTACATACGCTCGGTGTCGGTTGGACGCGTGGTTGCGTGGTGAAAT-GGGGGCTGAGCGAGGAGTGCGAAAA-GATGAAATCTCGAGCGTGGTGACGCCACGCTCGGATGGATGGTTCACCGCCCTCGCTGTAACGCAGATTGAGTGGCGTGTGCTTGGCCTGCACTTATTACTCAGTATTGACGGCCCCTTGGTCGCGGCTCCTGATTGTGTTGTTGGGAGTGGTCGATGGAGCCGTCGTCGTTTACGAAACCGTACTAACGTCTTAATCCGCATGTCCTCCAACGCACCAATCTACTCTTGTCATCTTCCCCTACGTAAGTCGGACCCAACGTTCGCAGATAGGATCAGACACGTTCGCGACCCGAAGGCTCGTATGCAGGTAGTATGGAACTACTGCAAGGGCAAAATGATTTGCGAGCCGGACGAGCCACGAGATGAAAATGACAACGCGGACAGCGACGAGCCAAAGCGTGGTCACGGCGGATGTGGTGCAGCACAGCCGCAGATTCGAAAGGAGGGTCTGAAGCTCTTCGTGCAGTACAAGCGTTCGAAGGACGACGATGAGGTTTGTAGCCCGCAGGTAACGGTGTCAACCAGGTCTAACACCTGAATCTAGGAGGTGAAGACCTTGCAGCCCGATAAGCGACTATTCCCTCCATCTGAAGTCTACACTGCGCTTAAGAAGATTCCCGACTCTGACCTCCATTTGCTTGGTCTTTCCGACGAGTACGCTCGTCCCGAATGGATGATCCTTACTGTTCTCCCAGTGCCTCCTCCGCCTGTGCGACCCAGCATTGCCGTCGATGGAGGTACCATGCGCAGCGAAGATGATCTGACCTATAAGTTGGGCGATATCATCAAGGCCTCTGCCAACGTACGGCGCTGTGAGCAGGAAGGCGCACCTGCACACGTCATCAACGAGTTTGAACAACTGCTCCAGGTGCG--------------------------------------------------------------------------------------------------------------------------------------------------------------------------------------------------------------------------------------------------------------------------------------------------------------------------------------------------------------------------------------------------------------------------------------------------------------------------------------------------------------------------------------------------------------------------------------------------------------------------------------------------------------------------------------------------------------------------------------------------------------------------------------------------------------------------------------------------------------------------------------------------------------------------------------------------------------------------------------------------------------------------------------------------------------------------------------------GAGCACGCTCTCCTTGCCTTCACCCTCGGTGTCAGGCAGCTCATTGTCGCCGTCAACAAGATGGACACTACGAAGGTCAGTAGTGGAGCGAGGATCGTTTCAACGAAATCGTTAAGGAGACCTCCACCTTCATCAAGAAGGTCGGCTACAACCCCAAGGCCGTCGCTTTCGTCCCCATCTCCGGCTGGCACGGTGACAACATGTTGGAGGAGTCCCCCAAGTAAGTAGCATGCCGTGGTACAAGGGCTGGACTAAGGAGACCAAGGCTGGTGTCGTCAAGGGCAAGACTCTCCTCGACGCCATTGACGCCATCGAGCCCCCTGTCCGTCCCTCCGACAAGCCCCTCCGTCTCCCCCTCCAGGATGTCTACAAGATCGGTGGTATCGGCACGGTGCCCGTCGGTCGTGTTGAGACTGGTATCATCAAGGCCGGTATGGTCGTCACCTTCGCCCCCGTCGGTGTAACCACCGAGGTCAAGTCCGTCGAGATGCACCACGAGCAGCTCGAGCAGGGTCTCCCCGGTGACAACGTCGGCTTCAACGTCAAGAACGTCTCCGTCAAGGATATCCGCCGTGGCAACGTCGCCTCCGACTCCAAGAACGACCCCGCTAAGGAGGCCGCGTCCTTCAACGCCCAGGTCATCATCCTCAACCACCCTGGTCAGATCGGTGCTGGCTACGCCCCCGTTCTCGATTGCCACACTGCCCACATTGCTTGCAAGTTCGCTGAGCTCATCGA-GAAGATCGACCGTCGTACCGGCAAGTCGATCGAGCCGAAGTTCGTCAAGTCTGGTGATGCCTGCATTGCCAAGCTCGTTCCCTCCAAG
>Roseograndinia_aurantiaca_CLZhao_10487
CATTAACGAGTTTTGAAGGGGTTGTAGCTGGCCTTTCACGAGGCATGTGCACACCCTGCTCTTCCACTCTCAACCTCTGTGCACTATTGTAGGCTTGGTGAAAGGCACTGGCTCGCGAAGTCAAGGCTGGAAGCCTCTCTATGTTTCACTGCAAACGCTTCAGTTATAGAATGTAACCTTGCGGATAACGCA-TTATATACAACTTTCAGCAACGGATCTCTTGGCTCTCGCATCGATGAAGAACGCAGCGAAATGCGATAAGTAATGTGAATTGCAGAATTCAGTGAATCATCGAATCTTTGAACGCACCTTGCGCTCCCTGGTATTCCGGGGAGCACGCCCGTTTGAGTGTCATGGTATTCTCAACCTTCATAACTTTTGTTGTCGAAGGCTTGGACTTGGAGGTCGTGCTGGCTCTCGTTAGTCGGCTCCTCTTAAATGCATTAGCGTGAACGTTTACGGATCGCTATCAGTGTGATAATTATCTGCGCTGTTAGTGTTGAAGTACGCATAGTGTCTCGCTTCTAATCGTCCTTCAGCTGACAACACACCTGACATCTGACCTCAAATCGGGCGGGACTACCCGCTGAACTTAAGCTACATTCCCCTAGTAACTGCGAGTGAAGCGGGAAAAGCTCAAATTTAAAATCTGGCAGTCTTTGATTGTCCGAGTTGTAGTCTGGAGAAGCGTTTTCCGTGCTGGACCGTGTACAAGTCTCCTGGAACGGAGCGTCATAGAGGGTGAGAATCCCGTCTTTGACACGGACTACCAGTGCTCTGTGATGCGCTCTCAAAGAGTCGAGTTGTTTGGGAATGCAGCTCAAAATGGGTGGTAAACTCCATCTAAAGCTAAATATTGGCGAGAGACCGATAGCGAACAAGTACCGTGAGGGAAAGATGAAAAGCACTTTGGAAAGAGAGTTAAACAGTACGTGAAATTGCTGAAAGGGAAACGCTTGAAGTCAGTCGCGTTTGCTAGAACTCAACCAGACTTCTGCTTGGTGCATTTTCTAGTGAACGGGCCAGCATCACTTTTGGCTGCGGGATAAAGGTCGCAGGAATGTGGCACCTTCGGGTGTGTTATAGCCTGTGATTGTATACCGTGGCTGGGAGTGAGGATCTCAGCACGCCTCCTTCGTGCTTAGGATGCTGGCGTAATGGCTTTAAACGACCCGTCTTGAAACACGGACCAAGGAGTCTAACATGCCTGCGAGTGTTTGGGTGGAAAACCCGAGCGCGTAATGAAAGTGAAAGTTGGGACCTCTGTCGTGGAGGGCACCGACGCCCGGACCAGACCTTCTGTGACGGATCCGCGGTAGAGCATGTATGTTGGGACCCGAAAGATGGTGAACTATGCCTGAATAGGGTGAAGCCAGAGGAAACTCTGGTGGAGGCTCGTAGCGATTCTGACGTGCAAATCGATCGTCAATTTGGGTATAGGGGCGAAAGACTAATCGAACCATCTAGTAGCTGGT--------------------------------------------------------------------------------------------------------------------------------------------------------------------------------------------------------------------------------------------------------------------------------------------------------------------------------------------------------------------------------------------------------------------------------------------------------------------------------------------------------------------------------------------------------------------------------------------------------------------------------------------------------------------------------------------------------------------------------------------------------------------------------------------------------------------------------------------------------------------------------------------------------------------------------------------------------------------------------------------------------------------------------------------------------------------------------------------------------------------------------------------------------------------------------------------------------------------------------------------------------------------------------------------------------------------------------------------------------------------------------------------------------------------------------------------------------------------------------------------------------------------------------------------------------------------------------------------------------------------------------------------------------------------------------------------------------------------------------------------------------------------------------------------------------------------------------------------------------------------------------------------------------------------------------------------------------------------------------------------------------------------------------------------------------------------------------------------------------------------------------------------------------------------------------------------------------------------------------------------------------------------------------------------------------------------------------------------------------------------------------------------------------------------------------------------------------------------------------------------------------------------------------------------------------------------------------------------------------------------------------------------------------------------------------------------------------------------------------------------------------------------------------------------------------------------------------------------------------------------------------------------------------------------------------------------------------------------------------------------------------------------------------------------------------------------------------------------------------------------------------------------------------------------------------------------------
>Roseograndinia_jilinensis_Wu_1307_132
CATTAATGAGTTTTGAAGGGGTTGTAGCTGGCCTTTCACGAGGCATGTGCACACCCTGCTCTTCCACTCTCAACCTCTGTGCACTATTGTAGGCTTGGTGAAAGGCACTGGCTCGCGAAGTCAAGGCTGGAAGCCTCTCTATGTTTCACTACAAACGCTTCAGTTATAGAATGTAACCTTGCGGATAACGCA-TTATATACAACTTTCAGCAACGGATCTCTTGGCTCTCGCATCGATGAAGAACGCAGCGAAATGCGATAAGTAATGTGAATTGCAGAATTCAGTGAATCATCGAATCTTTGAACGCACCTTGCGCTCCCTGGTATTCCGGGGAGCACGCCCGTTTGAGTGTCATGGTATTCTCAACCTTCATAACTTTTGTTGTCGAAGGCTTGGACTTGGAGGTCGTGCTGGCTCTCGTTAGTCGGCTCCTCTTAAATGCATCAGCGTGAACGTTTACGGATCGCTATCAGTGTGATAATTATCTGCGCTGTTAGTGTTGAAGTACGCATAGTGTCTCGCTTCTAATCGTCCTTCAGCTGACAACACACCTGACATCTGACCTCAAATCGGGCGGGACTACCCGCTGAACTTAAGCATATTTCCCCTAGTAACTGCGAGTGAAGCGGGAAAAGCTCAAATTTAAAATCTGGCAGTCTTTGATTGTCCGAGTTGTAGTCTGGAGAAGCGTTTTCCGTGCTGGACCGTGTACAAGTCTCCTGGAACGGAGCGTCATAGAGGGTGAGAATCCCGTCTTTGACACGGACTACCAGTGCTCTGTGATGCGCTCTCAAAGAGTCGAGTTGTTTGGGAATGCAGCTCAAAATGGGTGGTAAACTCCATCTAAAGCTAAATATTGGCGAGAGACCGATAGCGAACAAGTACCGTGAGGGAAAGATGAAAAGCACTTTGGAAAGAGAGTTAAACAGTACGTGAAATTGCTGAAAGGGAAACGCTTGAAGTCAGTCGCGTTTGCTAGAACTCAACCAGACTTCTGCTTGGTGCATTTTCTAGTGAACGGGCCAGCATCACTTTTGGCTGCGGGATAAAGGTCGCAGGAATGTGGCACCTTCGGGTGTGTTATAGCCTGTGATTGTATACCGTGGCTGGGAGTGAGGATCTCAGCACGCCTCCTTCGTGCTTAGGATGCTGGCGTAATGGCTTTAAACGACCCGTCTTGAAACACGGACCAAGGAGTCTAACATGCCTGCGAGTGTTTGGGTGGAAAACCCGAGCGCGTAATGAAAGTGAAAGTTGGGACCTCTGTCGTGGAGGGCACCGACGCCCGGACCAGACCTTCTGTGACGGATCCGCGGTAGAGCATGTATGTTGGGACCCGAAAGATGGTGAACTATGCCTGAATAGGGTGAAGCCAGAGGAAACTCTGGTGGAGGCTCGTAGCGATTCTGACGTGCAAATCGATCGTCAATTTGGGTATAGGGGCGAAAGACTAATCGAACCATCTAGTAGCTGGT--------------------------------------------------------------------------------------------------------------------------------------------------------AGCCCGCACTGCGTTCGTTCTCGACTATCGAGGCGTCCTTCTACCCGTGGCGCGGACTTCGCGCGTTTTCGATCGCTTGATCGCCGCGTCGTCTCCTGCATACGCCCGGTGTTAGTTGGACACGCGGCTGCGTGGTGAAATGGGGGGCTGAGCGAGGAGTGCGAAAA-AGTGAAATCTTTACCGCGGTGACGCCGTGCTGGGATCAATGGTCCACCGTCCTCACTGTCACGCAGTTCGAGCGGCGTGTGTCTGGCCTGCACTTACTACTCGATGTTACTGGCCCCCTCGTTGTGGTTGCTGGTATTGTTAT----GCGTGTCGAAGCGGTGGCTGTCGTCTAGAAAA-CATACTAACGATTTTATCCGCATATTCGCCAACGCACCTATCTACCCGTGTGATCGTTCACTACGTAAGTCGGATCCTACCTTCGCAGACAAGATCAGGCATGTCCGCGACCCGAAAGCACGTATGCAGGTAGTGTGGAACTACTGCAAGGGCAAAATGATCTGCGAGCCCGACGAGCCTCGGGACGACAACGAGGGCATGGACAACGACGAGCCGAAGAAGGGTCACGGCGGCTGCGGCGCGCCACAACCACAGATCCGCAAGGAGGGTCTCAAGCTGTTCGTGCAATACAAGCGTTCGAAGGATGAGGATGAGGTTTGTAACCCGCAGGTAATGATGCC-ACCAGGTCTAACACCTTCGTGTAGGAGGTGAAGACCCTGCAGCCCGATAAGAGGCTGTTCCCTCCGCACGAGGTCTACACTGCGCTTAAGAAGATTTCGGACGCTGACCTGCACCTACTTGGCCTGTCTGATGAGTATGCTCGCCCCGAGTGGATGATCTTGACGGTGCTCCCCGTGCCACCTCCGCCTGTGCGGCCCAGTATCGCCGTCGATGGCGGTGCCATGCGCAGTGAGGACGACTTGACGTACAAGCTCGGCGACATCATCAAAGCATCTGCGAATGTGCGGCGTTGCGAACAGGAGGGTGCGCCTGCACACGTCATCAACGAGTTCGAGCAGCTCCTCCAGGTATGTCTTCCGCAAATTGACGCGTGATGTGTACCGGTACCTCCAGAAGGTGCGCAGTGCGTTGAGACTCATAAGGAGTTCAACTTGTCGCTCGCCGTAAAGCACAACACCATAACGAACGGCTTGAAGTACTCGCTCGCCACCGGTAACTGGGGTGATCAGAAGAAGTCGATGTCTGCGAAGGCTGGTGTCTCGCAAGTGCTGAACCGATACACTTACGCATCGACTCTTTCGCATCTTCGTCGCTGCAACACTCCGCTCGGACGAGAGGGCAAGATCGCGAAGCCTCGTCAGTTGCACAACACACACTGGGGAATGGTCTGTCCCGCGGAGACACCCGAGGGACAGGCTTGCGGTCTCGTCAAGAACTTGTCTCTCATGTCGTGTATCTCCGTCGGCTCACTGTCGGCGCCGGTCATCGAGTTTTTGGAGGAGTGGGGTCTCGAGTCTCTGGAAGAGAACGCACACGCTGCTACCCCTTGCACAAAGGTCTTCGTCAACGGTGTCTGGATGGGTGTCCACCGTGACCCGGCCAACTTGGTCAAGACGATCAAGAAGCTGCGTCGTAAGGACGATATCAGTCCCGAGGTGTCAGTCGTCCGTGATATCCGAGAACGCGAGTTGCGTCTCTACACCGATGCCGGACGTGTCTGTCGGCCGCTCTTCATCGTCGAGAATAACCAGCTCGCCCTCCGCAAGAAGCACATTGAGTGGGTCACAAACGGCATTCCCCAGTTCGACGAGGCAACCGCTTGCTGACCGCGACAACAAGCCGTACACGTGGAACAATCTCATCAAGGACGGTGTCATCGAACTGTTGGACGCGGAAGAAGAAGAGACGGTGATGATTTGCATGACTCCCGAAGACCTGGACAACGCTCGC-----------------------------------------------------------------------------------------------------------------------------------------------------------------------ACTCGC-GAGCACGCTCTCCTTGCCTTCACCCTTGGTGTCAGGCAGCTCATCGTCGCCGTCAACAAGATGGACACCACCAAGGTCCGTAGTGGAGCGAGGACCGTTTCAACGAAATCGTCAAGGAGACCTCCACCTTCATCAAGAAGGTCGGTTACAACCCCAAGGCGGTCGCTTTCGTCCCGATCTCTGGCTGGCACGGTGACAACATGTTGGAGGAGTCCCCCAAGTAAGTAGCATGCCGTGGTACAAGGGTTGGACCAAGGAGACCAAGGGTGGTGTCGTCAAGGGTAAGACCCTCCTCGATGCCATCGACGCCATCGAGCCTCCCGTCCGTCCTTCCGACAAGCCCCTCCGTCTCCCCCTTCAGGATGTCTACAAAATCGGTGGTATCGGCACGGTGCCCGTCGGTCGTGTCGAGACTGGTGTTATCAAGGCCGGCATGGTCGTCACCTTCGCCCCCGTCGGTGTGACCACTGAAGTCAAGTCCGTCGAGATGCACCACGAGCAGCTTGAGCAGGGTCTCCCCGGTGACAACGTCGGCTTCAACGTCAAGAACGTCTCCGTCAAGGATATCCGCCGTGGCAACGTCGCCTCTGACTCCAAGAACGACCCCGCCAAGGAGGCCGCTTCCTTCAACGCCCAGGTCATCATCCTAAACCACCCCGGTCAGATCGGTGCTGGCTACGCCCCTGTTCTCGACTGCCACACCGCCCACATTGCGTGCAAGTTCGCCGAGCTTATCGA-GAAGATCGACCGTCGTACCGGCAAGTCGATCGAGCCCAAGTTCGTCAAGTCTGGTGATGCTTGCATTGTTAAGCTCGTCCCCTCCAAG
>Roseograndinia_jilinensis_Wu_1307_137
CATTAATGAGTTTTGAAGGGGTTGTAGCTGGCCTTTCACGAGGCATGTGCACACCCTGCTCTTCCACTCTCAACCTCTGTGCACTATTGTAGGCTTGGTGAAAGGCACTGGCTCGCGAAGTCAAGGCTGGAAGCCTCTCTATGTTTCACTACAAACGCTTCAGTTATAGAATGTAACCTTGCGGATAACGCA-TTATATACAACTTTCAGCAACGGATCTCTTGGCTCTCGCATCGATGAAGAACGCAGCGAAATGCGATAAGTAATGTGAATTGCAGAATTCAGTGAATCATCGAATCTTTGAACGCACCTTGCGCTCCCTGGTATTCCGGGGAGCACGCCCGTTTGAGTGTCATGGTATTCTCAACCTTCATAACTTTTGTTGTCGAAGGCTTGGACTTGGAGGTCGTGCTGGCTCTCGTTAGTCGGCTCCTCTTAAATGCATCAGCGTGAACGTTTACGGATCGCTATCAGTGTGATAATTATCTGCGCTGTTAGTGTTGAAGTACGCATAGTGTCTCGCTTCTAATCGTCCTTCAGCTGACAACACACCTGACATCTGACCTCAAATCGGGCGGGACTACCCGCTGAACTTAAGCATATTTCCCCTAGTAACTGCGAGTGAAGCGGGAAAAGCTCAAATTTAAAATCTGGCAGTCTTTGATTGTCCGAGTTGTAGTCTGGAGAAGCGTTTTCCGTGCTGGACCGTGTACAAGTCTCCTGGAACGGAGCGTCATAGAGGGTGAGAATCCCGTCTTTGACACGGACTACCAGTGCTCTGTGATGCGCTCTCAAAGAGTCGAGTTGTTTGGGAATGCAGCTCAAAATGGGTGGTAAACTCCATCTAAAGCTAAATATTGGCGAGAGACCGATAGCGAACAAGTACCGTGAGGGAAAGATGAAAAGCACTTTGGAAAGAGAGTTAAACAGTACGTGAAATTGCTGAAAGGGAAACGCTTGAAGTCAGTCGCGTTTGCTAGAACTCAACCAGACTTCTGCTTGGTGCATTTTCTAGTGAACGGGCCAGCATCACTTTTGGCTGCGGGATAAAGGTCGCAGGAATGTGGCACCTTCGGGTGTGTTATAGCCTGTGATTGTATACCGTGGCTGGGAGTGAGGATCTCAGCACGCCTCCTTCGTGCTTAGGATGCTGGCGTAATGGCTTTAAACGACCCGTCTTGAAACACGGACCAAGGAGTCTAACATGCCTGCGAGTGTTTGGGTGGAAAACCCGAGCGCGTAATGAAAGTGAAAGTTGGGACCTCTGTCGTGGAGGGCACCGACGCCCGGACCAGACCTTCTGTGACGGATCCGCGGTAGAGCATGTATGTTGGGACCCGAAAGATGGTGAACTATGCCTGAATAGGGTGAAGCCAGAGGAAACTCTGGTGGAGGCTCGTAGCGATTCTGACGTGCAAATCGATCGTCAATTTGGGTATAGGGGCGAAAGACTAATCGAACCATCTAGTAGCTGGT--------------------------------------------------------------------------------------------------------------------------------------------------------AGCCCGCACTGCGTTCGTTCTCGACTATCGAGGCGTCCTTCTACCCGTGGCGCGGACTTCGCGCGTTTTCGATCGCTTGATCGCCGCGTCGTCTCCTGCATACGCCCGGTGTTAGTTGGACACGCGGCTGCGTGGTGAAATGGGGGGCTGAGCGAGGAGTGCGAAAA-AGTGAAATCTTTACCGCGGTGACGCCGTGCTGGGATCAATGGTCCACCGTCCTCACTGTCACGCAGTTCGAGCGGCGTGTGTCTGGCCTGCACTTACTACTCGATGTTACTGGCCCCCTCGTTGTGGTTGCTGGTATTGTTAT----GCGTGTCGAAGCGGTGGCTGTCGTCTAGAAAA-CATACTAACGATTTTATCCGCATATTCGCCAACGCACCTATCTACCCGTGTGATCGTTCACTACGTAAGTCGGATCCTACCTTCGCAGACAAGATCAGGCATGTCCGCGACCCGAAAGCACGTATGCAGGTAGTGTGGAACTACTGCAAGGGCAAAATGATCTGCGAGCCCGACGAGCCTCGGGACGACAACGAGGGCATGGACAACGACGAGCCGAAGAAGGGTCACGGCGGCTGCGGCGCGCCACAACCACAGATCCGCAAGGAGGGTCTCAAGCTGTTCGTGCAATACAAGCGTTCGAAGGATGAGGATGAGGTTTGTAACCCGCAGGTAATGATGCC-ACCAGGTCTAACACCTTCGTGTAGGAGGTGAAGACCCTGCAGCCCGATAAGAGGCTGTTCCCTCCGCACGAGGTCTACACTGCGCTTAAGAAGATTTCGGACGCTGACCTGCACCTACTTGGCCTGTCTGATGAGTATGCTCGCCCCGAGTGGATGATCTTGACGGTGCTCCCCGTGCCACCTCCGCCTGTGCGGCCCAGTATCGCCGTCGATGGCGGTGCCATGCGCAGTGAGGACGACTTGACGTACAAGCTCGGCGACATCATCAAAGCATCTGCGAATGTGCGGCGTTGCGAACAGGAGGGTGCGCCTGCACACGTCATCAACGAGTTCGAGCAGCTCCTCCAGGTATG-----------TTGACGCGTGATGTGTACCGGTACCTCCAGAAGGGGCGCAGTGCGTTGAGACTCATAAGGAGTTCAACTTGTCGCTCGCCGTAGAGCACAACACCATAACGAACGGCTTGGAGTACTCGCTCGCCACCGGTAACTGGGGTGATCAGAAGAAGTCGATGTCTGCGAAGGCTGGTGTCTCGCAAGTGCTGAACCGATACACTTACGCCTCGACTCTTTCGCATCTTCGTCGCTGCAACACTCCGCTCGGACGAGAGGGCAAGATCGCGAAGCCTCGTCAGTTGCACAACACACACTGGGGAATGGTCTGTCCCGCGGAGACACCCGAGCGACAGGCTTGCGGTCTCGTCAAGAACTTGTCTCTCATGTCGTGTATCTCCGTCGGCTCACTGTCGGCGCCGGTCATCGAGTTTTTGGAGGAGTGGGGTCTCGAGTCTCTGGAAGAGAACGCACACGCTGCTACCCCTTGCACAAAGGTCTTCGTCAACGGTGTCTGGATGGGTGTCCACCGTGACCCGGCCAACCTGGTCAAGACGATCAAGAAGCTGCGTCGTAAGGACGATATCAGTCCCGAGGTGTCAGTCGTCCGTGATATCCGAGAACGCGAGTTGCGTCTCTACACCGATGCCGGACGTGTCTGTCGGCCGCTCTTCATCGTCGAGAATAACCAGCTCGCCCTCCCCAAGAAGCACATCGAGTGGGTCACAAACGGCATTCCCCAGTTCGACGA-------------------------------------------------------------------------------------------------------------------------------------------------------------------------------------------------------------------------------------------------------------------------------GAGTTCGAGGCC-GGTATCTCCAA-GGACGG-TCAGACTCGC-GAGCACGCTCTCCTTGCCTTCACCCTTGGTGTCAGGCAGCTCATCGTCGCCGTCAACAAGATGGACACCACCAAGGTCCGTAGTGGAGCGAGGACCGTTTCAACGAAATCGTCAAGGAGACCTCCACCTTCATCAAGAAGGTCGGTTACAACCCCAAGGCGGTCGCTTTCGTCCCGATCTCTGGCTGGCACGGTGACAACATGTTGGAGGAGTCCCCCAAGTAAGTAGCATGCCGTGGTACAAGGGTTGGACCAAGGAGACCAAGGGTGGTGTCGTCAAGGGTAAGACCCTCCTCGATGCCATCGACGCCATCGAGCCTCCCGTCCGTCCTTCCGACAAGCCCCTCCGTCTCCCCCTTCAGGATGTCTACAAAATCGGTGGTATCGGCACGGTGCCCGTCGGTCGTGTCGAGACTGGTGTTATCAAGGCCGGCATGGTCGTCACCTTCGCCCCCGTCGGTGTGACCACTGAAGTCAAGTCCGTCGAGATGCACCACGAGCAGCTTGAGCAGGGTCTCCCCGGTGACAACGTCGGCTTCAACGTCAAGAACGTCTCCGTCAAGGATATCCGCCGTGGCAACGTCGCCTCTGACTCCAAGAACGACCCCGCCAAGGAGGCCGCTTCCTTCAACGCCCAGGTCATCATCCTAAACCACCCCGGTCAGATCGGTGCTGGCTACGCCCCTGTTCTCGACTGCCACACCGCCCACATTGCGTGCAAGTTCGCCGAGCTTATCGA-GAAGATCGACCGTCGTACCGGCAAGTCGATCGAGCCCAAGTTCGTCAAGTCTGGTGATGCTTGCATTGCTAAGCTCGTCCCCTCCAAG
>Roseograndinia_minispora_WEI_18_508
---------------------TTGTAGCTGGCCTTTYACGAGGCATGTGCACACCCTGCTCTTCCACTCTCAACCTCTGTGCACTATTGTAGGCTTGGTGAAAGGCACTGACTCGCAAGGTCAGCGCTGGAAGCCTCTCTATGTTTCACTACAAACGCTTCAGTTATAGAATGTAACCTTGCGGATAACGCATTTATATACAACTTTCAGCAACGGATCTCTTGGCTCTCGCATCGATGAAGAACGCAGCGAAATGCGATAAGTAATGTGAATTGCAGAATTCAGTGAATCATCGAATCTTTGAACGCACCTTGCGCTCCCTGGTATTCCGGGGAGCACGCCCGTTTGAGTGTCATGGTATTCTCAACCTTCATAACTTTTGTTRTCGAAGGCTTGGACTTGGAGGTCGTGCTGGCTCTYGTTAGTCGGCTCCTCTTAAATGCATTAGCGTGAACGTTTACGGATCGCTATCAGTGTGATAATTATCTGCGCTGTTAGTGTTGAAGTATGCATAGTGTCTCGCTYCTAACCGTCCTTCAGTTGACAACACACCTGACATCTGACCTCAAATCGGGCGGGACTACCCGCTGAACTTAAGCATATTTCCCCTAGTAACTGCGAGTGAAGCGGGAAAAGCTCAAATTTAAAATCTGGCAGTCTTTGATTGTCCGAGTTGTAGTCTGGAGAAGCGTTTTCCGCGCTGGACCGTGTACAAGTCTCCTGGAACGGAGCGTCATAGAGGGTGAGAATCCCGTCTTTGACACGGACTACCAGTGCTCTGTGATGCGCTCTCAAAGAGTCGAGTTGTTTGGGAATGCAGCTCAAAATGGGTGGTAAACTCCATCTAAAGCTAAATATTGGCGAGAGACCGATAGCGAACAAGTACCGTGAGGGAAAGATGAAAAGCACTTTGGAAAGAGAGTTAAACAGTACGTGAAATTGCTGAAAGGGAAACGCTTGAAGTCAGTCGCGTTTGCTAGAACTCAGCCAGACTATTGCCTGGTGCATTTTCTAGTAGACGGGCCAGCATCACTTTTGGCTGCGGGATAAAGKTCGCAGGAATGTGGCACCTTCGGGTGTGTTATAGCCTGTGATTGTATACCGTGGCTGGGAGTGAGGATCTCAGCACGCCTCCTTCGTGCTTAGGATGCTGGCGTAATGGCTTTAAACGACCCGTCTTGAAACACGGACCAAGGAGTCTAACATGCCTGCGAGTGTTTGGGTGGAAAACCCGAGCGCGTAATGAAAGTGAAAGTTGGGACCTCTGTCGTGGAGGGCACCGACGCCCGGACCAGACCTTCTGTGACGGATCCGCGGTAGAGCATGTATGTTGGGACCCGAAAGATGGTGAACTATGCCTGAATAGGGTGAAGCCAGAGGAAACTCTGGTGGAGGCTCGTAGCGATTCTGACGTGCAAATCGATCGTCAATTTGGGTATAGGGGCGAAAGACTAATCGAACCATCTAGTAGCTGGT--------------------------------------------------------------------------------------------------------------------------------------------------------------------------------------------------------------------------------------------------------------------------------------------------------------------------------------------------------------------------------------------------------------------------------------------------------------------------------------------------------------------------------------------------------------------------------------------------------------------------------------------------------------------------------------------------------------------------------------------------------------------------------------------------------------------------------------------------------------------------------------------------------------------------------------------------------------------------------------------------------------------------------------------------------------------------------------------------------------------------------------------------------------------------------------------------------------------------------------------------------------------------------------------------------------------------------------------------------------------------------------------------------------------------------------------------------------------------------------------------------------------------------------------------------------------------------------------------------------------------------------------------------------------------------------------------------------------------------------------------------------------------------------------------------------------------------------------------------------------------------------------------------------------------------------------------------------------------------------------------------------------------------------------------------------------------------------------------------------------------------------------------------------------------------------------------------------------------------------------------------------------------------------------------------------------------------------------------------------------------------------------------------------------------------------------------------------------------------------------------------------------------------------------------------------------------------------------------------------------------------------------------------------------------------------------------------------------------------------------------------------------------------------------------------------------------------------------------------------------------------------------------------------------------------------------------------------------------------------------------------------------------------------------------------------------------------------------------------------------------------------------------------------------------------------------------
>Roseograndinia_zixishanensis_CLZhao_7718
CATTAACGAGTTTTGAAGGGGTTGTAGCTGGCCTTTCACAAGGCATGTGCACACCCTGCTCTTCCACTCTCAACCTCTGTGCACTATTGTAGGCTTGGTGAAAGGCATTGGCTCGCGAGGCCAAAGCTGGAAGCCTCTCTATGTTTCACTACACACGCTTCAGTTATAGAATGTAACCTTGCGGATAACGCA-TTATATACAACTTTCAGCAACGGATCTCTTGGCTCTCGCATCGATGAAGAACGCAGCGAAATGCGATAAGTAATGTGAATTGCAGAATTCAGTGAATCATCGAATCTTTGAACGCACCTTGCGCTCCCTGGTATTCCGGGGAGCACGCCCGTTTGAGTGTCATGGTATTCTCAACCTTCATAACTTTTGTTATCGAAGGCTTGGACTTGGAGGTCGTGCTGGCTCTCGTTAGTCGGCTCCTCTTAAATGCATTAGCGTGAACGTTTACGGATCGCTATCAGTGTGATAATTATCTGCGCTGTTAGTGTTGAAGTATGCATAGTGTTCTGCTTCTAACCGTCCTTCAGCTGACAGCACACCTGACATCTGACCTCAAATCGGGCGGGACTACCCGCTGAACTTAAGCATATTTCCCCTAGTAACTGCGAGTGAAGCGGGAAAAGCTCAAATTTAAAATCTGGCAGTCTTTGATTGTCCGAGTTGTAGTCTGGAGAAGCGTTTTCCGCGCTGGACCGTGTACAAGTCTCCTGGAACGGAGCGTCATAGAGGGTGAGAATCCCGTCTTTGACACGGACTACCAGTGCTCTGTGATGCGCTCTCAAAGAGTCGAGTTGTTTGGGAATGCAGCTCAAAATGGGTGGTAAACTCCATCTAAAGCTAAATATTGGCGAGAGACCGATAGCGAACAAGTACCGTGAGGGAAAGATGAAAAGCACTTTGGAAAGAGAGTTAAACAGTACGTGAAATTGCTGAAAGGGAAACGCTTGAAGTCAGTCGCGTTTGCTAGAACTCAACCAGACTTTTGCCTGGTGCACTTTCTAGTAAACGGGCCAGCATCACTTTTGGCTGCGGGATAAAGGTTGCAGGAATGTGGCACCTTCGGGTGTGTTATAGCCTGTGATTGTATACCGTGGCTGGGAGTGAGGATCTCAGCACGCCTCCTTCGTGCTTAGGATGTTGGCGTAATGGCTTTAAACGACCCGTCTTGAAACACGGACCAAGGAGTCTAACATGCCTGCGAGTGTTTGGGTGGAAAACCCGAGCGCGTAATGAAAGTGAAAGTTGGGACCTCTGTCGTGGAGGGCACCGACGCCCGGACCAGACCTTCTGTGACGGATCCGCGGTAGAGCATGTATGTTGGGACCCGAAAGATGGTGAACTATGCCTGAATAGGGTGAAGCCAGAGGAAACTCTGGTGGAGGCTCGTAGCGATTCTGACGTGCAAATCGATCGTCAATTTGGGTATAGGGGCGAAAGACTAATCGAACCATCTAGTAGCTGGT--------------------------------------------------------------------------------------------------------------------------------------------------------------------------------------------------------------------------------------------------------------------------------------------------------------------------------------------------------------------------------------------------------------------------------------------------------------------------------------------------------------------------------------------------------------------------------------------------------------------------------------------------------------------------------------------------------------------------------------------------------------------------------------------------------------------------------------------------------------------------------------------------------------------------------------------------------------------------------------------------------------------------------------------------------------------------------------------------------------------------------------------------------------------------------------------------------------------------------------------------------------------------------------------------------------------------------------------------------------------------------------------------------------------------------------------------------------------------------------------------------------------------------------------------------------------------------------------------------------------------------------------------------------------------------------------------------------------------------------------------------------------------------------------------------------------------------------------------------------------------------------------------------------------------------------------------------------------------------------------------------------------------------------------------------------------------------------------------------------------------------------------------------------------------------------------------------------------------------------------------------------------------------------------------------------------------------------------------------------------------------------------------------------------------------------------------------------------------------------------------------------------------------------------------------------------------------------------------------------------------------------------------------------------------------------------------------------------------------------------------------------------------------------------------------------------------------------------------------------------------------------------------------------------------------------------------------------------------------------------------------------------------------------------------------------------------------------------------------------------------------------------------------------------------------------------------
